# Supplementary material for: A Novel Anti-Kv10.1 Nanobody Fused to Single-Chain TRAIL Enhances Apoptosis Induction in Cancer Cells
Source: Front Pharmacol. 2020 May 14;11:686. doi: 10.3389/fphar.2020.00686 (PMC7246340; doi:10.3389/fphar.2020.00686)
Supplement: Supplementary file 1 [file DataSheet_1.zip]

Archive with 2 entries (2 files):
- scFv62model.pdb
- VHHD9model.pdb
