# Supplementary material for: A Novel Anti-Kv10.1 Nanobody Fused to Single-Chain TRAIL Enhances Apoptosis Induction in Cancer Cells
Source: Front Pharmacol. 2020 May 14;11:686. doi: 10.3389/fphar.2020.00686 (PMC7246340; doi:10.3389/fphar.2020.00686)
Supplement: Supplementary file 1 [file DataSheet_1.zip › scFv62model.pdb]

ATOM      1  N   ASP H   1      11.929 -13.729  17.970  1.00 51.49           N  
ATOM      2  CA  ASP H   1      11.459 -13.547  16.568  1.00 50.06           C  
ATOM      3  C   ASP H   1      10.368 -12.485  16.500  1.00 47.95           C  
ATOM      4  O   ASP H   1       9.197 -12.764  16.755  1.00 46.75           O  
ATOM      5  CB  ASP H   1      10.924 -14.872  16.016  1.00 53.16           C  
ATOM      6  CG  ASP H   1      12.009 -15.917  15.820  1.00 53.16           C  
ATOM      7  OD1 ASP H   1      13.207 -15.570  15.905  1.00 53.16           O  
ATOM      8  OD2 ASP H   1      11.663 -17.093  15.576  1.00 53.16           O  
ATOM      9  N   VAL H   2      10.762 -11.265  16.153  1.00 45.01           N  
ATOM     10  CA  VAL H   2       9.817 -10.163  16.053  1.00 42.04           C  
ATOM     11  C   VAL H   2       8.859 -10.382  14.887  1.00 40.62           C  
ATOM     12  O   VAL H   2       9.284 -10.712  13.778  1.00 38.68           O  
ATOM     13  CB  VAL H   2      10.546  -8.823  15.848  1.00 42.55           C  
ATOM     14  CG1 VAL H   2       9.549  -7.690  15.635  1.00 42.55           C  
ATOM     15  CG2 VAL H   2      11.453  -8.521  17.035  1.00 42.55           C  
ATOM     16  N   GLN H   3       7.568 -10.194  15.144  1.00 38.46           N  
ATOM     17  CA  GLN H   3       6.554 -10.369  14.113  1.00 37.73           C  
ATOM     18  C   GLN H   3       5.424  -9.351  14.248  1.00 36.04           C  
ATOM     19  O   GLN H   3       4.915  -9.115  15.346  1.00 35.28           O  
ATOM     20  CB  GLN H   3       5.976 -11.785  14.181  1.00 39.71           C  
ATOM     21  CG  GLN H   3       6.957 -12.881  13.789  1.00 39.71           C  
ATOM     22  CD  GLN H   3       6.328 -14.262  13.791  1.00 39.71           C  
ATOM     23  OE1 GLN H   3       5.345 -14.513  13.090  1.00 39.71           O  
ATOM     24  NE2 GLN H   3       6.891 -15.170  14.581  1.00 39.71           N  
ATOM     25  N   LEU H   4       5.053  -8.743  13.123  1.00 33.71           N  
ATOM     26  CA  LEU H   4       3.972  -7.764  13.084  1.00 31.46           C  
ATOM     27  C   LEU H   4       2.898  -8.285  12.145  1.00 31.14           C  
ATOM     28  O   LEU H   4       3.194  -8.894  11.119  1.00 29.88           O  
ATOM     29  CB  LEU H   4       4.472  -6.396  12.596  1.00 30.94           C  
ATOM     30  CG  LEU H   4       5.261  -5.545  13.594  1.00 30.94           C  
ATOM     31  CD1 LEU H   4       6.574  -6.225  13.953  1.00 30.94           C  
ATOM     32  CD2 LEU H   4       5.516  -4.156  13.025  1.00 30.94           C  
ATOM     33  N   GLN H   5       1.644  -8.025  12.491  1.00 32.74           N  
ATOM     34  CA  GLN H   5       0.516  -8.505  11.703  1.00 34.14           C  
ATOM     35  C   GLN H   5      -0.580  -7.453  11.623  1.00 32.83           C  
ATOM     36  O   GLN H   5      -1.102  -7.026  12.651  1.00 31.24           O  
ATOM     37  CB  GLN H   5      -0.035  -9.772  12.364  1.00 36.93           C  
ATOM     38  CG  GLN H   5      -1.215 -10.398  11.632  1.00 36.93           C  
ATOM     39  CD  GLN H   5      -0.816 -11.038  10.315  1.00 36.93           C  
ATOM     40  OE1 GLN H   5       0.365 -11.288  10.062  1.00 36.93           O  
ATOM     41  NE2 GLN H   5      -1.801 -11.308   9.464  1.00 36.93           N  
ATOM     42  N   GLU H   6      -0.931  -7.026  10.412  1.00 31.30           N  
ATOM     43  CA  GLU H   6      -1.990  -6.037  10.274  1.00 31.58           C  
ATOM     44  C   GLU H   6      -3.367  -6.666  10.095  1.00 31.15           C  
ATOM     45  O   GLU H   6      -3.497  -7.765   9.561  1.00 30.65           O  
ATOM     46  CB  GLU H   6      -1.688  -5.038   9.136  1.00 32.88           C  
ATOM     47  CG  GLU H   6      -0.362  -4.305   9.275  1.00 32.88           C  
ATOM     48  CD  GLU H   6       0.804  -5.045   8.638  1.00 32.88           C  
ATOM     49  OE1 GLU H   6       0.659  -6.249   8.330  1.00 32.88           O  
ATOM     50  OE2 GLU H   6       1.869  -4.417   8.446  1.00 32.88           O  
ATOM     51  N   SER H   7      -4.394  -5.972  10.578  1.00 29.76           N  
ATOM     52  CA  SER H   7      -5.762  -6.462  10.480  1.00 30.13           C  
ATOM     53  C   SER H   7      -6.743  -5.307  10.372  1.00 30.10           C  
ATOM     54  O   SER H   7      -6.459  -4.189  10.810  1.00 28.25           O  
ATOM     55  CB  SER H   7      -6.109  -7.327  11.698  1.00 31.28           C  
ATOM     56  OG  SER H   7      -5.885  -6.615  12.902  1.00 31.28           O  
ATOM     57  N   GLY H   8      -7.902  -5.586   9.787  1.00 29.71           N  
ATOM     58  CA  GLY H   8      -8.908  -4.558   9.613  1.00 31.43           C  
ATOM     59  C   GLY H   8      -9.589  -4.717   8.266  1.00 31.77           C  
ATOM     60  O   GLY H   8      -9.146  -5.520   7.450  1.00 31.28           O  
ATOM     61  N   PRO H   9     -10.674  -3.972   8.004  1.00 32.11           N  
ATOM     62  CA  PRO H   9     -11.422  -4.037   6.745  1.00 32.48           C  
ATOM     63  C   PRO H   9     -10.607  -3.701   5.495  1.00 31.55           C  
ATOM     64  O   PRO H   9      -9.863  -2.723   5.468  1.00 31.84           O  
ATOM     65  CB  PRO H   9     -12.561  -3.048   6.985  1.00 32.76           C  
ATOM     66  CG  PRO H   9     -12.001  -2.076   7.976  1.00 32.76           C  
ATOM     67  CD  PRO H   9     -11.247  -3.052   8.962  1.00 32.11           C  
ATOM     68  N   GLY H  11     -10.764  -4.520   4.459  1.00 30.43           N  
ATOM     69  CA  GLY H  11     -10.042  -4.292   3.219  1.00 30.71           C  
ATOM     70  C   GLY H  11     -10.780  -3.366   2.273  1.00 31.40           C  
ATOM     71  O   GLY H  11     -10.306  -3.080   1.173  1.00 31.97           O  
ATOM     72  N   LEU H  12     -11.948  -2.895   2.699  1.00 30.61           N  
ATOM     73  CA  LEU H  12     -12.756  -2.001   1.884  1.00 31.31           C  
ATOM     74  C   LEU H  12     -13.273  -0.842   2.728  1.00 31.83           C  
ATOM     75  O   LEU H  12     -13.687  -1.037   3.874  1.00 30.52           O  
ATOM     76  CB  LEU H  12     -13.937  -2.774   1.284  1.00 34.82           C  
ATOM     77  CG  LEU H  12     -14.965  -1.968   0.487  1.00 34.82           C  
ATOM     78  CD1 LEU H  12     -14.319  -1.347  -0.743  1.00 34.82           C  
ATOM     79  CD2 LEU H  12     -16.139  -2.851   0.085  1.00 34.82           C  
ATOM     80  N   VAL H  13     -13.246   0.359   2.158  1.00 29.97           N  
ATOM     81  CA  VAL H  13     -13.733   1.547   2.851  1.00 30.41           C  
ATOM     82  C   VAL H  13     -14.383   2.489   1.843  1.00 30.15           C  
ATOM     83  O   VAL H  13     -13.894   2.645   0.720  1.00 27.64           O  
ATOM     84  CB  VAL H  13     -12.590   2.304   3.566  1.00 31.91           C  
ATOM     85  CG1 VAL H  13     -11.516   2.730   2.572  1.00 31.91           C  
ATOM     86  CG2 VAL H  13     -13.136   3.514   4.314  1.00 31.91           C  
ATOM     87  N   LYS H  14     -15.483   3.118   2.246  1.00 28.96           N  
ATOM     88  CA  LYS H  14     -16.196   4.051   1.377  1.00 30.16           C  
ATOM     89  C   LYS H  14     -15.566   5.443   1.436  1.00 28.87           C  
ATOM     90  O   LYS H  14     -15.085   5.870   2.487  1.00 29.50           O  
ATOM     91  CB  LYS H  14     -17.659   4.161   1.820  1.00 32.36           C  
ATOM     92  CG  LYS H  14     -18.453   2.870   1.680  1.00 32.36           C  
ATOM     93  CD  LYS H  14     -19.917   3.072   2.053  1.00 32.36           C  
ATOM     94  CE  LYS H  14     -20.707   1.773   1.952  1.00 32.36           C  
ATOM     95  NZ  LYS H  14     -20.721   1.236   0.559  1.00 32.36           N  
ATOM     96  N   PRO H  15     -15.566   6.171   0.308  1.00 28.45           N  
ATOM     97  CA  PRO H  15     -14.992   7.518   0.289  1.00 29.58           C  
ATOM     98  C   PRO H  15     -15.697   8.378   1.343  1.00 30.93           C  
ATOM     99  O   PRO H  15     -16.893   8.202   1.589  1.00 29.65           O  
ATOM    100  CB  PRO H  15     -15.278   7.977  -1.140  1.00 29.96           C  
ATOM    101  CG  PRO H  15     -15.364   6.705  -1.924  1.00 29.96           C  
ATOM    102  CD  PRO H  15     -16.160   5.781  -0.949  1.00 28.45           C  
ATOM    103  N   SER H  16     -14.944   9.283   1.967  1.00 32.45           N  
ATOM    104  CA  SER H  16     -15.448  10.184   3.010  1.00 35.61           C  
ATOM    105  C   SER H  16     -15.369   9.559   4.397  1.00 35.03           C  
ATOM    106  O   SER H  16     -15.320  10.270   5.398  1.00 35.95           O  
ATOM    107  CB  SER H  16     -16.904  10.601   2.744  1.00 37.22           C  
ATOM    108  OG  SER H  16     -17.806   9.629   3.243  1.00 37.22           O  
ATOM    109  N   GLN H  17     -15.360   8.233   4.457  1.00 34.88           N  
ATOM    110  CA  GLN H  17     -15.297   7.554   5.739  1.00 35.47           C  
ATOM    111  C   GLN H  17     -13.880   7.347   6.257  1.00 34.57           C  
ATOM    112  O   GLN H  17     -12.906   7.735   5.613  1.00 33.98           O  
ATOM    113  CB  GLN H  17     -16.040   6.221   5.668  1.00 37.92           C  
ATOM    114  CG  GLN H  17     -17.542   6.352   5.455  1.00 37.92           C  
ATOM    115  CD  GLN H  17     -18.293   5.069   5.758  1.00 37.92           C  
ATOM    116  OE1 GLN H  17     -17.950   3.998   5.251  1.00 37.92           O  
ATOM    117  NE2 GLN H  17     -19.326   5.167   6.589  1.00 37.92           N  
ATOM    118  N   SER H  18     -13.775   6.740   7.434  1.00 34.20           N  
ATOM    119  CA  SER H  18     -12.483   6.509   8.060  1.00 33.77           C  
ATOM    120  C   SER H  18     -11.948   5.099   7.870  1.00 33.15           C  
ATOM    121  O   SER H  18     -12.686   4.115   7.956  1.00 31.32           O  
ATOM    122  CB  SER H  18     -12.563   6.809   9.561  1.00 35.98           C  
ATOM    123  OG  SER H  18     -12.779   8.190   9.788  1.00 35.98           O  
ATOM    124  N   LEU H  19     -10.649   5.023   7.614  1.00 32.11           N  
ATOM    125  CA  LEU H  19      -9.957   3.759   7.434  1.00 32.24           C  
ATOM    126  C   LEU H  19      -9.271   3.443   8.757  1.00 31.98           C  
ATOM    127  O   LEU H  19      -8.540   4.274   9.296  1.00 32.42           O  
ATOM    128  CB  LEU H  19      -8.929   3.895   6.303  1.00 32.17           C  
ATOM    129  CG  LEU H  19      -8.186   2.626   5.879  1.00 32.17           C  
ATOM    130  CD1 LEU H  19      -9.160   1.602   5.314  1.00 32.17           C  
ATOM    131  CD2 LEU H  19      -7.106   2.956   4.859  1.00 32.17           C  
ATOM    132  N   SER H  20      -9.520   2.253   9.290  1.00 31.86           N  
ATOM    133  CA  SER H  20      -8.913   1.855  10.553  1.00 32.31           C  
ATOM    134  C   SER H  20      -8.258   0.485  10.456  1.00 31.87           C  
ATOM    135  O   SER H  20      -8.877  -0.488  10.016  1.00 32.33           O  
ATOM    136  CB  SER H  20      -9.962   1.844  11.676  1.00 33.74           C  
ATOM    137  OG  SER H  20      -9.389   1.412  12.897  1.00 33.74           O  
ATOM    138  N   LEU H  21      -6.996   0.421  10.861  1.00 30.16           N  
ATOM    139  CA  LEU H  21      -6.240  -0.822  10.841  1.00 28.50           C  
ATOM    140  C   LEU H  21      -5.576  -1.081  12.188  1.00 27.33           C  
ATOM    141  O   LEU H  21      -5.283  -0.151  12.940  1.00 26.96           O  
ATOM    142  CB  LEU H  21      -5.178  -0.784   9.732  1.00 29.12           C  
ATOM    143  CG  LEU H  21      -5.664  -0.494   8.310  1.00 29.12           C  
ATOM    144  CD1 LEU H  21      -4.494  -0.485   7.338  1.00 29.12           C  
ATOM    145  CD2 LEU H  21      -6.706  -1.518   7.883  1.00 29.12           C  
ATOM    146  N   THR H  22      -5.343  -2.353  12.482  1.00 26.15           N  
ATOM    147  CA  THR H  22      -4.717  -2.752  13.732  1.00 27.59           C  
ATOM    148  C   THR H  22      -3.454  -3.551  13.455  1.00 27.19           C  
ATOM    149  O   THR H  22      -3.404  -4.352  12.519  1.00 27.98           O  
ATOM    150  CB  THR H  22      -5.673  -3.643  14.577  1.00 27.75           C  
ATOM    151  OG1 THR H  22      -6.841  -2.889  14.919  1.00 27.75           O  
ATOM    152  CG2 THR H  22      -4.996  -4.121  15.856  1.00 27.75           C  
ATOM    153  N   CYS H  23      -2.425  -3.320  14.255  1.00 26.99           N  
ATOM    154  CA  CYS H  23      -1.194  -4.079  14.116  1.00 27.06           C  
ATOM    155  C   CYS H  23      -0.942  -4.772  15.442  1.00 28.36           C  
ATOM    156  O   CYS H  23      -0.875  -4.126  16.483  1.00 28.22           O  
ATOM    157  CB  CYS H  23       0.003  -3.188  13.794  1.00 26.23           C  
ATOM    158  SG  CYS H  23       1.605  -4.028  13.763  1.00 26.23           S  
ATOM    159  N   THR H  24      -0.823  -6.092  15.404  7.50  0.00           N  
ATOM    160  CA  THR H  24      -0.559  -6.859  16.613  7.50  0.00           C  
ATOM    161  C   THR H  24       0.895  -7.309  16.525  7.50  0.00           C  
ATOM    162  O   THR H  24       1.291  -7.962  15.561  7.50  0.00           O  
ATOM    163  CB  THR H  24      -1.507  -8.086  16.712  7.50  0.00           C  
ATOM    164  OG1 THR H  24      -2.866  -7.637  16.663  7.50  0.00           O  
ATOM    165  CG2 THR H  24      -1.282  -8.855  18.009  7.50  0.00           C  
ATOM    166  N   VAL H  25       1.695  -6.930  17.516  7.33  0.00           N  
ATOM    167  CA  VAL H  25       3.102  -7.297  17.520  7.33  0.00           C  
ATOM    168  C   VAL H  25       3.397  -8.401  18.528  7.33  0.00           C  
ATOM    169  O   VAL H  25       2.875  -8.401  19.644  7.33  0.00           O  
ATOM    170  CB  VAL H  25       3.999  -6.076  17.827  7.33  0.00           C  
ATOM    171  CG1 VAL H  25       3.553  -4.859  17.024  7.33  0.00           C  
ATOM    172  CG2 VAL H  25       3.987  -5.766  19.319  7.33  0.00           C  
ATOM    173  N   THR H  26       4.237  -9.341  18.115  7.33  0.00           N  
ATOM    174  CA  THR H  26       4.623 -10.468  18.956  7.33  0.00           C  
ATOM    175  C   THR H  26       6.137 -10.635  18.902  7.33  0.00           C  
ATOM    176  O   THR H  26       6.762 -10.324  17.884  7.33  0.00           O  
ATOM    177  CB  THR H  26       3.956 -11.778  18.467  7.33  0.00           C  
ATOM    178  OG1 THR H  26       4.286 -11.990  17.090  7.33  0.00           O  
ATOM    179  CG2 THR H  26       2.440 -11.714  18.612  7.33  0.00           C  
ATOM    180  N   GLY H  27       6.722 -11.118  19.996  8.33  0.00           N  
ATOM    181  CA  GLY H  27       8.159 -11.326  20.042  8.33  0.00           C  
ATOM    182  C   GLY H  27       8.965 -10.135  20.527  8.33  0.00           C  
ATOM    183  O   GLY H  27      10.191 -10.206  20.621  8.33  0.00           O  
ATOM    184  N   TYR H  28       8.281  -9.040  20.838  8.00  0.00           N  
ATOM    185  CA  TYR H  28       8.938  -7.826  21.314  8.00  0.00           C  
ATOM    186  C   TYR H  28       7.851  -6.893  21.845  8.00  0.00           C  
ATOM    187  O   TYR H  28       6.733  -6.891  21.334  8.00  0.00           O  
ATOM    188  CB  TYR H  28       9.683  -7.136  20.162  8.00  0.00           C  
ATOM    189  CG  TYR H  28       8.773  -6.475  19.154  8.00  0.00           C  
ATOM    190  CD1 TYR H  28       8.181  -7.214  18.133  8.00  0.00           C  
ATOM    191  CD2 TYR H  28       8.510  -5.109  19.218  8.00  0.00           C  
ATOM    192  CE1 TYR H  28       7.348  -6.610  17.200  8.00  0.00           C  
ATOM    193  CE2 TYR H  28       7.678  -4.495  18.290  8.00  0.00           C  
ATOM    194  CZ  TYR H  28       7.074  -5.258  17.305  8.00  0.00           C  
ATOM    195  OH  TYR H  28       6.195  -4.668  16.426  8.00  0.00           O  
ATOM    196  N   SER H  29       8.180  -6.098  22.859  8.33  0.00           N  
ATOM    197  CA  SER H  29       7.220  -5.168  23.454  8.33  0.00           C  
ATOM    198  C   SER H  29       7.332  -3.756  22.886  8.33  0.00           C  
ATOM    199  O   SER H  29       8.399  -3.150  22.937  8.33  0.00           O  
ATOM    200  CB  SER H  29       7.414  -5.107  24.972  8.33  0.00           C  
ATOM    201  OG  SER H  29       6.556  -4.140  25.551  8.33  0.00           O  
ATOM    202  N   ILE H  30       6.224  -3.226  22.374  7.00  0.00           N  
ATOM    203  CA  ILE H  30       6.229  -1.885  21.791  7.00  0.00           C  
ATOM    204  C   ILE H  30       6.517  -0.757  22.781  7.00  0.00           C  
ATOM    205  O   ILE H  30       6.620   0.401  22.385  7.00  0.00           O  
ATOM    206  CB  ILE H  30       4.903  -1.571  21.060  7.00  0.00           C  
ATOM    207  CG1 ILE H  30       3.732  -1.556  22.050  7.00  0.00           C  
ATOM    208  CD1 ILE H  30       2.428  -1.046  21.459  7.00  0.00           C  
ATOM    209  CG2 ILE H  30       4.650  -2.578  19.936  7.00  0.00           C  
ATOM    210  N   THR H  31       6.643  -1.086  24.066  5.00  0.00           N  
ATOM    211  CA  THR H  31       6.945  -0.069  25.075  5.00  0.00           C  
ATOM    212  C   THR H  31       8.432  -0.117  25.425  5.00  0.00           C  
ATOM    213  O   THR H  31       8.958   0.788  26.074  5.00  0.00           O  
ATOM    214  CB  THR H  31       6.141  -0.288  26.382  5.00  0.00           C  
ATOM    215  OG1 THR H  31       6.405  -1.603  26.884  5.00  0.00           O  
ATOM    216  CG2 THR H  31       4.643  -0.137  26.141  5.00  0.00           C  
ATOM    217  N   SER H  35       9.107  -1.172  24.978  3.00  0.00           N  
ATOM    218  CA  SER H  35      10.524  -1.349  25.258  3.00  0.00           C  
ATOM    219  C   SER H  35      11.405  -0.349  24.506  3.00  0.00           C  
ATOM    220  O   SER H  35      12.172   0.393  25.121  3.00  0.00           O  
ATOM    221  CB  SER H  35      10.936  -2.793  24.937  3.00  0.00           C  
ATOM    222  OG  SER H  35      10.755  -3.074  23.561  3.00  0.00           O  
ATOM    223  N   ASP H  36      11.283  -0.305  23.182  4.33  0.00           N  
ATOM    224  CA  ASP H  36      12.107   0.619  22.411  4.33  0.00           C  
ATOM    225  C   ASP H  36      11.607   0.707  20.970  4.33  0.00           C  
ATOM    226  O   ASP H  36      10.652   0.028  20.591  4.33  0.00           O  
ATOM    227  CB  ASP H  36      13.551   0.114  22.394  4.33  0.00           C  
ATOM    228  CG  ASP H  36      14.190   0.091  23.772  4.33  0.00           C  
ATOM    229  OD1 ASP H  36      14.020   1.067  24.536  4.33  0.00           O  
ATOM    230  OD2 ASP H  36      14.870  -0.907  24.094  4.33  0.00           O  
ATOM    231  N   TYR H  37      12.258   1.566  20.188  6.33  0.00           N  
ATOM    232  CA  TYR H  37      11.968   1.740  18.764  6.33  0.00           C  
ATOM    233  C   TYR H  37      10.677   2.444  18.363  6.33  0.00           C  
ATOM    234  O   TYR H  37       9.852   2.807  19.203  6.33  0.00           O  
ATOM    235  CB  TYR H  37      12.040   0.377  18.075  6.33  0.00           C  
ATOM    236  CG  TYR H  37      12.678  -0.702  18.918  6.33  0.00           C  
ATOM    237  CD1 TYR H  37      13.943  -0.522  19.471  6.33  0.00           C  
ATOM    238  CD2 TYR H  37      12.019  -1.905  19.156  6.33  0.00           C  
ATOM    239  CE1 TYR H  37      14.537  -1.513  20.243  6.33  0.00           C  
ATOM    240  CE2 TYR H  37      12.603  -2.903  19.927  6.33  0.00           C  
ATOM    241  CZ  TYR H  37      13.847  -2.686  20.494  6.33  0.00           C  
ATOM    242  OH  TYR H  37      14.401  -3.642  21.314  6.33  0.00           O  
ATOM    243  N   ALA H  38      10.528   2.632  17.052 11.00  0.00           N  
ATOM    244  CA  ALA H  38       9.362   3.287  16.471 11.00  0.00           C  
ATOM    245  C   ALA H  38       8.484   2.260  15.769 11.00  0.00           C  
ATOM    246  O   ALA H  38       8.984   1.324  15.147 11.00  0.00           O  
ATOM    247  CB  ALA H  38       9.808   4.367  15.476 11.00  0.00           C  
ATOM    248  N   TRP H  39       7.173   2.451  15.870  9.67  0.00           N  
ATOM    249  CA  TRP H  39       6.207   1.545  15.270  9.67  0.00           C  
ATOM    250  C   TRP H  39       5.439   2.335  14.217  9.67  0.00           C  
ATOM    251  O   TRP H  39       4.618   3.201  14.520  9.67  0.00           O  
ATOM    252  CB  TRP H  39       5.331   0.966  16.379  9.67  0.00           C  
ATOM    253  CG  TRP H  39       6.021  -0.043  17.246  9.67  0.00           C  
ATOM    254  CD1 TRP H  39       6.025  -1.400  17.083  9.67  0.00           C  
ATOM    255  CD2 TRP H  39       6.818   0.228  18.405  9.67  0.00           C  
ATOM    256  NE1 TRP H  39       6.775  -1.990  18.072  9.67  0.00           N  
ATOM    257  CE2 TRP H  39       7.274  -1.016  18.895  9.67  0.00           C  
ATOM    258  CZ2 TRP H  39       8.087  -1.121  20.026  9.67  0.00           C  
ATOM    259  CE3 TRP H  39       7.194   1.400  19.074  9.67  0.00           C  
ATOM    260  CZ3 TRP H  39       7.991   1.293  20.208  9.67  0.00           C  
ATOM    261  CH2 TRP H  39       8.402   0.039  20.689  9.67  0.00           C  
ATOM    262  N   ASN H  40       5.739   1.994  12.968 11.50  0.00           N  
ATOM    263  CA  ASN H  40       5.232   2.679  11.789 11.50  0.00           C  
ATOM    264  C   ASN H  40       4.105   2.060  10.981 11.50  0.00           C  
ATOM    265  O   ASN H  40       3.786   0.875  11.063 11.50  0.00           O  
ATOM    266  CB  ASN H  40       6.393   2.869  10.810 11.50  0.00           C  
ATOM    267  CG  ASN H  40       7.500   3.741  11.369 11.50  0.00           C  
ATOM    268  OD1 ASN H  40       7.618   4.917  11.022 11.50  0.00           O  
ATOM    269  ND2 ASN H  40       8.322   3.170  12.241 11.50  0.00           N  
ATOM    270  N   TRP H  41       3.499   2.924  10.178  1.00 22.54           N  
ATOM    271  CA  TRP H  41       2.488   2.551   9.215  1.00 20.08           C  
ATOM    272  C   TRP H  41       3.093   3.109   7.936  1.00 21.44           C  
ATOM    273  O   TRP H  41       3.445   4.291   7.873  1.00 19.79           O  
ATOM    274  CB  TRP H  41       1.134   3.202   9.503  1.00 21.23           C  
ATOM    275  CG  TRP H  41       0.421   2.638  10.694  1.00 21.23           C  
ATOM    276  CD1 TRP H  41       0.474   3.102  11.979  1.00 21.23           C  
ATOM    277  CD2 TRP H  41      -0.462   1.511  10.707  1.00 21.23           C  
ATOM    278  NE1 TRP H  41      -0.321   2.330  12.791  1.00 21.23           N  
ATOM    279  CE2 TRP H  41      -0.908   1.349  12.038  1.00 21.23           C  
ATOM    280  CZ2 TRP H  41      -1.794   0.335  12.412  1.00 21.23           C  
ATOM    281  CE3 TRP H  41      -0.923   0.625   9.725  1.00 21.23           C  
ATOM    282  CZ3 TRP H  41      -1.792  -0.393  10.101  1.00 21.23           C  
ATOM    283  CH2 TRP H  41      -2.192  -0.548  11.438  1.00 21.23           C  
ATOM    284  N   ILE H  42       3.258   2.240   6.944  1.00 21.78           N  
ATOM    285  CA  ILE H  42       3.834   2.605   5.653  1.00 21.51           C  
ATOM    286  C   ILE H  42       2.927   2.008   4.589  1.00 22.44           C  
ATOM    287  O   ILE H  42       2.549   0.845   4.684  1.00 23.27           O  
ATOM    288  CB  ILE H  42       5.268   2.015   5.497  1.00 22.75           C  
ATOM    289  CG1 ILE H  42       6.185   2.525   6.615  1.00 22.75           C  
ATOM    290  CD1 ILE H  42       6.276   1.596   7.814  1.00 22.75           C  
ATOM    291  CG2 ILE H  42       5.849   2.353   4.122  1.00 22.75           C  
ATOM    292  N   ARG H  43       2.547   2.796   3.590  1.00 21.15           N  
ATOM    293  CA  ARG H  43       1.679   2.252   2.562  1.00 21.30           C  
ATOM    294  C   ARG H  43       2.331   2.272   1.198  1.00 20.69           C  
ATOM    295  O   ARG H  43       3.277   3.024   0.953  1.00 19.32           O  
ATOM    296  CB  ARG H  43       0.345   3.000   2.518  1.00 20.71           C  
ATOM    297  CG  ARG H  43       0.438   4.416   1.977  1.00 20.71           C  
ATOM    298  CD  ARG H  43      -0.918   5.107   1.992  1.00 20.71           C  
ATOM    299  NE  ARG H  43      -0.840   6.473   1.484  1.00 20.71           N  
ATOM    300  CZ  ARG H  43      -1.860   7.326   1.450  1.00 20.71           C  
ATOM    301  NH2 ARG H  43      -1.684   8.547   0.959  1.00 20.71           N  
ATOM    302  NH1 ARG H  43      -3.056   6.968   1.905  1.00 20.71           N  
ATOM    303  N   GLN H  44       1.822   1.416   0.322  1.00 20.01           N  
ATOM    304  CA  GLN H  44       2.330   1.309  -1.030  1.00 21.78           C  
ATOM    305  C   GLN H  44       1.159   1.346  -1.991  1.00 21.17           C  
ATOM    306  O   GLN H  44       0.262   0.499  -1.948  1.00 22.36           O  
ATOM    307  CB  GLN H  44       3.122   0.015  -1.187  1.00 20.94           C  
ATOM    308  CG  GLN H  44       3.763  -0.164  -2.557  1.00 20.94           C  
ATOM    309  CD  GLN H  44       4.764  -1.305  -2.593  1.00 20.94           C  
ATOM    310  OE1 GLN H  44       4.504  -2.394  -2.075  1.00 20.94           O  
ATOM    311  NE2 GLN H  44       5.918  -1.063  -3.206  1.00 20.94           N  
ATOM    312  N   PHE H  45       1.182   2.347  -2.858  1.00 23.66           N  
ATOM    313  CA  PHE H  45       0.129   2.567  -3.837  1.00 24.75           C  
ATOM    314  C   PHE H  45       0.153   1.550  -4.973  1.00 25.21           C  
ATOM    315  O   PHE H  45       1.134   0.834  -5.159  1.00 23.73           O  
ATOM    316  CB  PHE H  45       0.260   3.992  -4.375  1.00 24.63           C  
ATOM    317  CG  PHE H  45       0.068   5.062  -3.336  1.00 24.63           C  
ATOM    318  CD1 PHE H  45      -1.200   5.361  -2.852  1.00 24.63           C  
ATOM    319  CD2 PHE H  45       1.157   5.767  -2.839  1.00 24.63           C  
ATOM    320  CE1 PHE H  45      -1.379   6.349  -1.888  1.00 24.63           C  
ATOM    321  CE2 PHE H  45       0.986   6.755  -1.875  1.00 24.63           C  
ATOM    322  CZ  PHE H  45      -0.285   7.056  -1.412  1.00 24.63           C  
ATOM    323  N   PRO H  46      -0.939   1.471  -5.747  1.00 26.49           N  
ATOM    324  CA  PRO H  46      -1.049   0.538  -6.872  1.00 28.12           C  
ATOM    325  C   PRO H  46       0.136   0.575  -7.840  1.00 29.61           C  
ATOM    326  O   PRO H  46       0.506  -0.454  -8.402  1.00 30.97           O  
ATOM    327  CB  PRO H  46      -2.360   0.965  -7.524  1.00 28.97           C  
ATOM    328  CG  PRO H  46      -3.151   1.561  -6.402  1.00 28.97           C  
ATOM    329  CD  PRO H  46      -2.039   2.401  -5.662  1.00 26.49           C  
ATOM    330  N   GLY H  47       0.720   1.757  -8.031  1.00 29.59           N  
ATOM    331  CA  GLY H  47       1.860   1.895  -8.926  1.00 30.22           C  
ATOM    332  C   GLY H  47       3.165   1.549  -8.227  1.00 30.56           C  
ATOM    333  O   GLY H  47       4.254   1.686  -8.798  1.00 29.48           O  
ATOM    334  N   ASN H  48       3.034   1.107  -6.979  1.00 28.54           N  
ATOM    335  CA  ASN H  48       4.144   0.689  -6.126  1.00 29.88           C  
ATOM    336  C   ASN H  48       4.981   1.749  -5.419  1.00 28.34           C  
ATOM    337  O   ASN H  48       6.041   1.443  -4.878  1.00 28.47           O  
ATOM    338  CB  ASN H  48       5.061  -0.275  -6.885  1.00 32.81           C  
ATOM    339  CG  ASN H  48       4.354  -1.544  -7.319  1.00 32.81           C  
ATOM    340  OD1 ASN H  48       3.627  -2.163  -6.539  1.00 32.81           O  
ATOM    341  ND2 ASN H  48       4.561  -1.943  -8.567  1.00 32.81           N  
ATOM    342  N   LYS H  49       4.512   2.991  -5.403  1.00 26.71           N  
ATOM    343  CA  LYS H  49       5.247   4.034  -4.703  1.00 25.80           C  
ATOM    344  C   LYS H  49       5.032   3.806  -3.203  1.00 24.44           C  
ATOM    345  O   LYS H  49       3.909   3.542  -2.767  1.00 21.95           O  
ATOM    346  CB  LYS H  49       4.731   5.417  -5.110  1.00 27.68           C  
ATOM    347  CG  LYS H  49       5.447   6.576  -4.431  1.00 27.68           C  
ATOM    348  CD  LYS H  49       6.853   6.767  -4.987  1.00 27.68           C  
ATOM    349  CE  LYS H  49       7.544   7.973  -4.364  1.00 27.68           C  
ATOM    350  NZ  LYS H  49       8.941   8.136  -4.866  1.00 27.68           N  
ATOM    351  N   LEU H  50       6.112   3.894  -2.428  1.00 22.54           N  
ATOM    352  CA  LEU H  50       6.066   3.712  -0.979  1.00 21.84           C  
ATOM    353  C   LEU H  50       5.964   5.049  -0.275  1.00 23.84           C  
ATOM    354  O   LEU H  50       6.579   6.026  -0.694  1.00 24.49           O  
ATOM    355  CB  LEU H  50       7.319   2.983  -0.486  1.00 21.61           C  
ATOM    356  CG  LEU H  50       7.527   1.547  -0.971  1.00 21.61           C  
ATOM    357  CD1 LEU H  50       8.943   1.081  -0.668  1.00 21.61           C  
ATOM    358  CD2 LEU H  50       6.509   0.615  -0.330  1.00 21.61           C  
ATOM    359  N   GLU H  51       5.192   5.087   0.806  1.00 23.35           N  
ATOM    360  CA  GLU H  51       5.003   6.320   1.552  1.00 22.53           C  
ATOM    361  C   GLU H  51       4.882   6.059   3.046  1.00 22.30           C  
ATOM    362  O   GLU H  51       4.028   5.287   3.484  1.00 20.06           O  
ATOM    363  CB  GLU H  51       3.733   7.028   1.071  1.00 24.72           C  
ATOM    364  CG  GLU H  51       3.487   8.386   1.711  1.00 24.72           C  
ATOM    365  CD  GLU H  51       2.208   9.054   1.232  1.00 24.72           C  
ATOM    366  OE1 GLU H  51       1.359   8.366   0.621  1.00 24.72           O  
ATOM    367  OE2 GLU H  51       2.052  10.273   1.469  1.00 24.72           O  
ATOM    368  N   TRP H  52       5.738   6.713   3.818  1.00 21.15           N  
ATOM    369  CA  TRP H  52       5.716   6.601   5.270  1.00 22.53           C  
ATOM    370  C   TRP H  52       4.564   7.490   5.737  1.00 21.93           C  
ATOM    371  O   TRP H  52       4.462   8.646   5.326  1.00 21.36           O  
ATOM    372  CB  TRP H  52       7.031   7.117   5.847  1.00 21.73           C  
ATOM    373  CG  TRP H  52       7.099   7.091   7.344  1.00 21.73           C  
ATOM    374  CD1 TRP H  52       7.318   6.000   8.137  1.00 21.73           C  
ATOM    375  CD2 TRP H  52       6.958   8.211   8.225  1.00 21.73           C  
ATOM    376  NE1 TRP H  52       7.320   6.373   9.460  1.00 21.73           N  
ATOM    377  CE2 TRP H  52       7.103   7.722   9.543  1.00 21.73           C  
ATOM    378  CZ2 TRP H  52       7.024   8.555  10.662  1.00 21.73           C  
ATOM    379  CE3 TRP H  52       6.726   9.579   8.031  1.00 21.73           C  
ATOM    380  CZ3 TRP H  52       6.633  10.404   9.146  1.00 21.73           C  
ATOM    381  CH2 TRP H  52       6.750   9.883  10.445  1.00 21.73           C  
ATOM    382  N   MET H  53       3.705   6.954   6.594  1.00 20.69           N  
ATOM    383  CA  MET H  53       2.557   7.711   7.075  1.00 22.83           C  
ATOM    384  C   MET H  53       2.798   8.349   8.438  1.00 23.25           C  
ATOM    385  O   MET H  53       2.375   9.480   8.688  1.00 23.32           O  
ATOM    386  CB  MET H  53       1.334   6.800   7.142  1.00 22.49           C  
ATOM    387  CG  MET H  53       0.933   6.204   5.800  1.00 22.49           C  
ATOM    388  SD  MET H  53      -0.474   5.082   5.930  1.00 22.49           S  
ATOM    389  CE  MET H  53      -1.794   6.242   6.225  1.00 22.49           C  
ATOM    390  N   GLY H  54       3.476   7.616   9.315  1.00 22.92           N  
ATOM    391  CA  GLY H  54       3.757   8.123  10.646  1.00 23.72           C  
ATOM    392  C   GLY H  54       4.087   6.991  11.597  1.00 23.32           C  
ATOM    393  O   GLY H  54       4.095   5.826  11.197  1.00 21.98           O  
ATOM    394  N   TYR H  55       4.380   7.323  12.849 10.00  0.00           N  
ATOM    395  CA  TYR H  55       4.681   6.299  13.837 10.00  0.00           C  
ATOM    396  C   TYR H  55       4.306   6.756  15.237 10.00  0.00           C  
ATOM    397  O   TYR H  55       3.891   7.897  15.452 10.00  0.00           O  
ATOM    398  CB  TYR H  55       6.182   5.937  13.821 10.00  0.00           C  
ATOM    399  CG  TYR H  55       7.082   7.033  14.342 10.00  0.00           C  
ATOM    400  CD1 TYR H  55       7.105   7.354  15.697 10.00  0.00           C  
ATOM    401  CD2 TYR H  55       7.904   7.751  13.479 10.00  0.00           C  
ATOM    402  CE1 TYR H  55       7.927   8.365  16.180 10.00  0.00           C  
ATOM    403  CE2 TYR H  55       8.730   8.764  13.952 10.00  0.00           C  
ATOM    404  CZ  TYR H  55       8.761   9.041  15.308 10.00  0.00           C  
ATOM    405  OH  TYR H  55       9.627   9.995  15.791 10.00  0.00           O  
ATOM    406  N   ILE H  56       4.427   5.825  16.173  7.00  0.00           N  
ATOM    407  CA  ILE H  56       4.233   6.087  17.592  7.00  0.00           C  
ATOM    408  C   ILE H  56       5.384   5.268  18.149  7.00  0.00           C  
ATOM    409  O   ILE H  56       5.512   4.090  17.821  7.00  0.00           O  
ATOM    410  CB  ILE H  56       2.895   5.551  18.153  7.00  0.00           C  
ATOM    411  CG1 ILE H  56       2.713   5.980  19.614  7.00  0.00           C  
ATOM    412  CD1 ILE H  56       1.292   5.825  20.132  7.00  0.00           C  
ATOM    413  CG2 ILE H  56       2.821   4.028  18.022  7.00  0.00           C  
ATOM    414  N   SER H  57       6.254   5.887  18.940  7.00  0.00           N  
ATOM    415  CA  SER H  57       7.384   5.142  19.472  7.00  0.00           C  
ATOM    416  C   SER H  57       7.104   4.543  20.842  7.00  0.00           C  
ATOM    417  O   SER H  57       6.012   4.699  21.390  7.00  0.00           O  
ATOM    418  CB  SER H  57       8.656   6.001  19.529  7.00  0.00           C  
ATOM    419  OG  SER H  57       8.513   7.052  20.468  7.00  0.00           O  
ATOM    420  N   TYR H  58       8.108   3.856  21.377  5.67  0.00           N  
ATOM    421  CA  TYR H  58       8.023   3.181  22.667  5.67  0.00           C  
ATOM    422  C   TYR H  58       7.471   4.034  23.807  5.67  0.00           C  
ATOM    423  O   TYR H  58       6.829   3.506  24.714  5.67  0.00           O  
ATOM    424  CB  TYR H  58       9.405   2.668  23.081  5.67  0.00           C  
ATOM    425  CG  TYR H  58      10.390   3.763  23.413  5.67  0.00           C  
ATOM    426  CD1 TYR H  58      10.467   4.289  24.700  5.67  0.00           C  
ATOM    427  CD2 TYR H  58      11.241   4.278  22.438  5.67  0.00           C  
ATOM    428  CE1 TYR H  58      11.369   5.300  25.010  5.67  0.00           C  
ATOM    429  CE2 TYR H  58      12.146   5.289  22.737  5.67  0.00           C  
ATOM    430  CZ  TYR H  58      12.228   5.771  24.032  5.67  0.00           C  
ATOM    431  OH  TYR H  58      13.169   6.723  24.350  5.67  0.00           O  
ATOM    432  N   SER H  59       7.728   5.339  23.773  7.67  0.00           N  
ATOM    433  CA  SER H  59       7.264   6.224  24.840  7.67  0.00           C  
ATOM    434  C   SER H  59       5.874   6.784  24.573  7.67  0.00           C  
ATOM    435  O   SER H  59       5.317   7.500  25.407  7.67  0.00           O  
ATOM    436  CB  SER H  59       8.238   7.390  25.035  7.67  0.00           C  
ATOM    437  OG  SER H  59       8.262   8.223  23.890  7.67  0.00           O  
ATOM    438  N   GLY H  63       5.326   6.469  23.403  5.00  0.00           N  
ATOM    439  CA  GLY H  63       4.000   6.944  23.057  5.00  0.00           C  
ATOM    440  C   GLY H  63       3.945   8.197  22.198  5.00  0.00           C  
ATOM    441  O   GLY H  63       2.858   8.628  21.820  5.00  0.00           O  
ATOM    442  N   SER H  64       5.089   8.794  21.877  5.67  0.00           N  
ATOM    443  CA  SER H  64       5.055  10.002  21.059  5.67  0.00           C  
ATOM    444  C   SER H  64       4.825   9.624  19.603  5.67  0.00           C  
ATOM    445  O   SER H  64       5.313   8.599  19.124  5.67  0.00           O  
ATOM    446  CB  SER H  64       6.358  10.828  21.155  5.67  0.00           C  
ATOM    447  OG  SER H  64       6.594  11.243  22.488  5.67  0.00           O  
ATOM    448  N   THR H  65       4.075  10.469  18.909  2.33  0.00           N  
ATOM    449  CA  THR H  65       3.747  10.243  17.511  2.33  0.00           C  
ATOM    450  C   THR H  65       4.452  11.240  16.596  2.33  0.00           C  
ATOM    451  O   THR H  65       4.814  12.342  17.014  2.33  0.00           O  
ATOM    452  CB  THR H  65       2.224  10.357  17.301  2.33  0.00           C  
ATOM    453  OG1 THR H  65       1.785  11.652  17.726  2.33  0.00           O  
ATOM    454  CG2 THR H  65       1.476   9.291  18.094  2.33  0.00           C  
ATOM    455  N   ILE H  66       4.659  10.824  15.350  2.00  0.00           N  
ATOM    456  CA  ILE H  66       5.288  11.649  14.325  2.00  0.00           C  
ATOM    457  C   ILE H  66       4.535  11.307  13.041  2.00  0.00           C  
ATOM    458  O   ILE H  66       4.345  10.139  12.704  2.00  0.00           O  
ATOM    459  CB  ILE H  66       6.765  11.292  14.180  2.00  0.00           C  
ATOM    460  CG1 ILE H  66       7.501  11.493  15.510  2.00  0.00           C  
ATOM    461  CD1 ILE H  66       7.556  12.940  15.975  2.00  0.00           C  
ATOM    462  CG2 ILE H  66       7.418  12.117  13.068  2.00  0.00           C  
ATOM    463  N   TYR H  67       4.092  12.320  12.303  1.00 28.04           N  
ATOM    464  CA  TYR H  67       3.322  12.079  11.087  1.00 27.77           C  
ATOM    465  C   TYR H  67       3.886  12.714   9.821  1.00 28.15           C  
ATOM    466  O   TYR H  67       4.621  13.703   9.874  1.00 27.05           O  
ATOM    467  CB  TYR H  67       1.887  12.585  11.269  1.00 27.77           C  
ATOM    468  CG  TYR H  67       1.135  11.904  12.388  1.00 27.77           C  
ATOM    469  CD1 TYR H  67       0.568  10.646  12.206  1.00 27.77           C  
ATOM    470  CD2 TYR H  67       0.987  12.522  13.627  1.00 27.77           C  
ATOM    471  CE1 TYR H  67      -0.129  10.018  13.231  1.00 27.77           C  
ATOM    472  CE2 TYR H  67       0.293  11.903  14.659  1.00 27.77           C  
ATOM    473  CZ  TYR H  67      -0.233  10.637  14.464  1.00 27.77           C  
ATOM    474  OH  TYR H  67      -0.862   9.990  15.503  1.00 27.77           O  
ATOM    475  N   ASN H  68       3.527  12.132   8.681  1.00 26.52           N  
ATOM    476  CA  ASN H  68       3.947  12.653   7.388  1.00 28.12           C  
ATOM    477  C   ASN H  68       3.159  13.955   7.260  1.00 28.90           C  
ATOM    478  O   ASN H  68       1.935  13.957   7.372  1.00 28.44           O  
ATOM    479  CB  ASN H  68       3.549  11.689   6.265  1.00 27.79           C  
ATOM    480  CG  ASN H  68       4.094  12.102   4.912  1.00 27.79           C  
ATOM    481  OD1 ASN H  68       4.103  13.284   4.566  1.00 27.79           O  
ATOM    482  ND2 ASN H  68       4.554  11.129   4.135  1.00 27.79           N  
ATOM    483  N   PRO H  69       3.849  15.077   7.021  1.00 30.41           N  
ATOM    484  CA  PRO H  69       3.175  16.369   6.892  1.00 31.67           C  
ATOM    485  C   PRO H  69       1.989  16.431   5.926  1.00 32.97           C  
ATOM    486  O   PRO H  69       1.071  17.227   6.124  1.00 33.02           O  
ATOM    487  CB  PRO H  69       4.322  17.304   6.496  1.00 32.06           C  
ATOM    488  CG  PRO H  69       5.538  16.668   7.094  1.00 32.06           C  
ATOM    489  CD  PRO H  69       5.268  15.140   6.746  1.00 30.41           C  
ATOM    490  N   SER H  70       1.990  15.589   4.896  1.00 34.06           N  
ATOM    491  CA  SER H  70       0.894  15.608   3.927  1.00 35.33           C  
ATOM    492  C   SER H  70      -0.360  14.897   4.434  1.00 35.41           C  
ATOM    493  O   SER H  70      -1.419  14.979   3.810  1.00 35.26           O  
ATOM    494  CB  SER H  70       1.336  14.972   2.605  1.00 36.02           C  
ATOM    495  OG  SER H  70       1.676  13.610   2.790  1.00 36.02           O  
ATOM    496  N   LEU H  71      -0.238  14.212   5.570  1.00 35.12           N  
ATOM    497  CA  LEU H  71      -1.350  13.471   6.168  1.00 35.09           C  
ATOM    498  C   LEU H  71      -1.724  13.987   7.558  1.00 36.24           C  
ATOM    499  O   LEU H  71      -2.745  13.590   8.118  1.00 36.03           O  
ATOM    500  CB  LEU H  71      -0.984  11.988   6.289  1.00 35.47           C  
ATOM    501  CG  LEU H  71      -0.693  11.233   4.990  1.00 35.47           C  
ATOM    502  CD1 LEU H  71      -0.110   9.860   5.290  1.00 35.47           C  
ATOM    503  CD2 LEU H  71      -1.958  11.104   4.154  1.00 35.47           C  
ATOM    504  N   LYS H  72      -0.895  14.866   8.109  1.00 37.21           N  
ATOM    505  CA  LYS H  72      -1.112  15.415   9.447  1.00 39.38           C  
ATOM    506  C   LYS H  72      -2.549  15.722   9.873  1.00 38.99           C  
ATOM    507  O   LYS H  72      -2.958  15.368  10.978  1.00 38.98           O  
ATOM    508  CB  LYS H  72      -0.271  16.680   9.642  1.00 40.94           C  
ATOM    509  CG  LYS H  72      -0.169  17.147  11.087  1.00 40.94           C  
ATOM    510  CD  LYS H  72       0.788  18.324  11.229  1.00 40.94           C  
ATOM    511  CE  LYS H  72       0.913  18.776  12.678  1.00 40.94           C  
ATOM    512  NZ  LYS H  72       1.863  19.919  12.825  1.00 40.94           N  
ATOM    513  N   SER H  74      -3.315  16.375   9.008  1.00 38.83           N  
ATOM    514  CA  SER H  74      -4.684  16.743   9.356  1.00 39.90           C  
ATOM    515  C   SER H  74      -5.711  15.620   9.251  1.00 39.38           C  
ATOM    516  O   SER H  74      -6.865  15.801   9.640  1.00 40.24           O  
ATOM    517  CB  SER H  74      -5.145  17.907   8.479  1.00 41.06           C  
ATOM    518  OG  SER H  74      -5.208  17.519   7.118  1.00 41.06           O  
ATOM    519  N   ARG H  75      -5.297  14.464   8.745  1.00 37.76           N  
ATOM    520  CA  ARG H  75      -6.219  13.346   8.555  1.00 36.51           C  
ATOM    521  C   ARG H  75      -5.878  12.088   9.348  1.00 34.24           C  
ATOM    522  O   ARG H  75      -6.709  11.195   9.471  1.00 33.94           O  
ATOM    523  CB  ARG H  75      -6.233  12.942   7.080  1.00 37.84           C  
ATOM    524  CG  ARG H  75      -6.733  14.024   6.138  1.00 37.84           C  
ATOM    525  CD  ARG H  75      -7.002  13.468   4.748  1.00 37.84           C  
ATOM    526  NE  ARG H  75      -5.785  12.964   4.118  1.00 37.84           N  
ATOM    527  CZ  ARG H  75      -5.675  11.774   3.532  1.00 37.84           C  
ATOM    528  NH2 ARG H  75      -4.519  11.407   2.995  1.00 37.84           N  
ATOM    529  NH1 ARG H  75      -6.715  10.948   3.478  1.00 37.84           N  
ATOM    530  N   ILE H  76      -4.666  12.001   9.879  1.00 33.37           N  
ATOM    531  CA  ILE H  76      -4.270  10.786  10.574  1.00 32.10           C  
ATOM    532  C   ILE H  76      -4.116  10.826  12.083  1.00 31.34           C  
ATOM    533  O   ILE H  76      -3.972  11.881  12.697  1.00 30.64           O  
ATOM    534  CB  ILE H  76      -2.954  10.241  10.001  1.00 34.39           C  
ATOM    535  CG1 ILE H  76      -2.659   8.845  10.562  1.00 34.39           C  
ATOM    536  CD1 ILE H  76      -1.452   8.167   9.934  1.00 34.39           C  
ATOM    537  CG2 ILE H  76      -1.796  11.198  10.292  1.00 34.39           C  
ATOM    538  N   SER H  77      -4.136   9.633  12.661  1.00 30.26           N  
ATOM    539  CA  SER H  77      -3.985   9.454  14.090  1.00 30.99           C  
ATOM    540  C   SER H  77      -3.461   8.053  14.356  1.00 29.43           C  
ATOM    541  O   SER H  77      -4.038   7.068  13.895  1.00 30.01           O  
ATOM    542  CB  SER H  77      -5.332   9.635  14.799  1.00 32.96           C  
ATOM    543  OG  SER H  77      -5.234   9.276  16.166  1.00 32.96           O  
ATOM    544  N   ILE H  78      -2.351   7.960  15.075  1.00 27.60           N  
ATOM    545  CA  ILE H  78      -1.797   6.660  15.420  1.00 27.94           C  
ATOM    546  C   ILE H  78      -1.830   6.547  16.936  1.00 28.94           C  
ATOM    547  O   ILE H  78      -1.313   7.412  17.646  1.00 28.86           O  
ATOM    548  CB  ILE H  78      -0.345   6.483  14.947  1.00 26.81           C  
ATOM    549  CG1 ILE H  78       0.110   5.031  15.135  1.00 26.81           C  
ATOM    550  CD1 ILE H  78       1.461   4.719  14.513  1.00 26.81           C  
ATOM    551  CG2 ILE H  78       0.589   7.444  15.686  1.00 26.81           C  
ATOM    552  N   THR H  79      -2.448   5.481  17.424  1.00 29.95           N  
ATOM    553  CA  THR H  79      -2.569   5.253  18.857  1.00 30.69           C  
ATOM    554  C   THR H  79      -2.104   3.840  19.193  1.00 30.93           C  
ATOM    555  O   THR H  79      -1.747   3.072  18.298  1.00 29.77           O  
ATOM    556  CB  THR H  79      -4.027   5.430  19.306  1.00 31.56           C  
ATOM    557  OG1 THR H  79      -4.867   4.568  18.531  1.00 31.56           O  
ATOM    558  CG2 THR H  79      -4.489   6.872  19.126  1.00 31.56           C  
ATOM    559  N   ARG H  80      -2.103   3.495  20.478  1.00 29.90           N  
ATOM    560  CA  ARG H  80      -1.670   2.166  20.886  1.00 30.61           C  
ATOM    561  C   ARG H  80      -2.378   1.659  22.141  1.00 32.72           C  
ATOM    562  O   ARG H  80      -2.963   2.432  22.897  1.00 32.87           O  
ATOM    563  CB  ARG H  80      -0.164   2.158  21.142  1.00 30.55           C  
ATOM    564  CG  ARG H  80       0.276   3.010  22.320  1.00 30.55           C  
ATOM    565  CD  ARG H  80       1.784   2.952  22.514  1.00 30.55           C  
ATOM    566  NE  ARG H  80       2.216   3.740  23.665  1.00 30.55           N  
ATOM    567  CZ  ARG H  80       3.460   3.770  24.136  1.00 30.55           C  
ATOM    568  NH2 ARG H  80       3.747   4.515  25.196  1.00 30.55           N  
ATOM    569  NH1 ARG H  80       4.421   3.062  23.552  1.00 30.55           N  
ATOM    570  N   ASP H  81      -2.311   0.346  22.337  1.00 34.33           N  
ATOM    571  CA  ASP H  81      -2.896  -0.323  23.496  1.00 37.22           C  
ATOM    572  C   ASP H  81      -1.785  -1.232  24.010  1.00 36.49           C  
ATOM    573  O   ASP H  81      -1.655  -2.373  23.572  1.00 37.18           O  
ATOM    574  CB  ASP H  81      -4.108  -1.166  23.082  1.00 39.31           C  
ATOM    575  CG  ASP H  81      -4.808  -1.822  24.260  1.00 39.31           C  
ATOM    576  OD1 ASP H  81      -4.240  -1.830  25.374  1.00 39.31           O  
ATOM    577  OD2 ASP H  81      -5.931  -2.336  24.072  1.00 39.31           O  
ATOM    578  N   THR H  82      -0.980  -0.717  24.932  1.00 37.37           N  
ATOM    579  CA  THR H  82       0.141  -1.474  25.473  1.00 38.42           C  
ATOM    580  C   THR H  82      -0.202  -2.820  26.115  1.00 38.91           C  
ATOM    581  O   THR H  82       0.612  -3.744  26.081  1.00 38.36           O  
ATOM    582  CB  THR H  82       0.933  -0.625  26.487  1.00 39.34           C  
ATOM    583  OG1 THR H  82       0.037  -0.129  27.488  1.00 39.34           O  
ATOM    584  CG2 THR H  82       1.620   0.553  25.804  1.00 39.34           C  
ATOM    585  N   SER H  83      -1.397  -2.943  26.690  1.00 39.25           N  
ATOM    586  CA  SER H  83      -1.786  -4.200  27.334  1.00 39.74           C  
ATOM    587  C   SER H  83      -1.982  -5.315  26.314  1.00 39.14           C  
ATOM    588  O   SER H  83      -1.888  -6.497  26.646  1.00 39.27           O  
ATOM    589  CB  SER H  83      -3.075  -4.025  28.150  1.00 40.67           C  
ATOM    590  OG  SER H  83      -4.181  -3.781  27.299  1.00 40.67           O  
ATOM    591  N   LYS H  84      -2.249  -4.934  25.068  1.00 38.35           N  
ATOM    592  CA  LYS H  84      -2.459  -5.907  24.003  1.00 38.36           C  
ATOM    593  C   LYS H  84      -1.268  -5.929  23.047  1.00 36.94           C  
ATOM    594  O   LYS H  84      -1.206  -6.751  22.133  1.00 37.18           O  
ATOM    595  CB  LYS H  84      -3.742  -5.568  23.242  1.00 40.17           C  
ATOM    596  CG  LYS H  84      -5.015  -5.723  24.062  1.00 40.17           C  
ATOM    597  CD  LYS H  84      -6.256  -5.426  23.229  1.00 40.17           C  
ATOM    598  CE  LYS H  84      -7.534  -5.611  24.038  1.00 40.17           C  
ATOM    599  NZ  LYS H  84      -8.754  -5.330  23.225  1.00 40.17           N  
ATOM    600  N   ASN H  85      -0.330  -5.017  23.274  1.00 35.07           N  
ATOM    601  CA  ASN H  85       0.878  -4.908  22.458  1.00 33.67           C  
ATOM    602  C   ASN H  85       0.490  -4.695  20.992  1.00 32.21           C  
ATOM    603  O   ASN H  85       0.961  -5.396  20.097  1.00 31.45           O  
ATOM    604  CB  ASN H  85       1.725  -6.175  22.625  1.00 32.08           C  
ATOM    605  CG  ASN H  85       3.214  -5.905  22.541  1.00 32.08           C  
ATOM    606  OD1 ASN H  85       3.720  -4.950  23.134  1.00 32.08           O  
ATOM    607  ND2 ASN H  85       3.930  -6.744  21.803  1.00 32.08           N  
ATOM    608  N   GLN H  86      -0.385  -3.722  20.768  1.00 31.93           N  
ATOM    609  CA  GLN H  86      -0.858  -3.382  19.430  1.00 31.36           C  
ATOM    610  C   GLN H  86      -0.837  -1.869  19.260  1.00 30.97           C  
ATOM    611  O   GLN H  86      -0.922  -1.124  20.236  1.00 31.86           O  
ATOM    612  CB  GLN H  86      -2.320  -3.803  19.232  1.00 32.88           C  
ATOM    613  CG  GLN H  86      -2.566  -5.299  19.379  1.00 32.88           C  
ATOM    614  CD  GLN H  86      -4.029  -5.672  19.226  1.00 32.88           C  
ATOM    615  OE1 GLN H  86      -4.912  -5.021  19.790  1.00 32.88           O  
ATOM    616  NE2 GLN H  86      -4.297  -6.724  18.460  1.00 32.88           N  
ATOM    617  N   PHE H  87      -0.709  -1.412  18.019  1.00 30.18           N  
ATOM    618  CA  PHE H  87      -0.807   0.012  17.754  1.00 28.53           C  
ATOM    619  C   PHE H  87      -1.793   0.146  16.601  1.00 29.02           C  
ATOM    620  O   PHE H  87      -1.997  -0.803  15.838  1.00 28.07           O  
ATOM    621  CB  PHE H  87       0.549   0.692  17.477  1.00 28.80           C  
ATOM    622  CG  PHE H  87       1.085   0.455  16.092  1.00 28.80           C  
ATOM    623  CD1 PHE H  87       1.952  -0.601  15.838  1.00 28.80           C  
ATOM    624  CD2 PHE H  87       0.717   1.286  15.041  1.00 28.80           C  
ATOM    625  CE1 PHE H  87       2.446  -0.824  14.557  1.00 28.80           C  
ATOM    626  CE2 PHE H  87       1.206   1.070  13.757  1.00 28.80           C  
ATOM    627  CZ  PHE H  87       2.084   0.023  13.519  1.00 28.80           C  
ATOM    628  N   PHE H  88      -2.433   1.302  16.489  1.00 29.59           N  
ATOM    629  CA  PHE H  88      -3.453   1.474  15.468  1.00 29.83           C  
ATOM    630  C   PHE H  88      -3.278   2.651  14.521  1.00 28.90           C  
ATOM    631  O   PHE H  88      -2.565   3.613  14.805  1.00 29.90           O  
ATOM    632  CB  PHE H  88      -4.832   1.599  16.131  1.00 30.43           C  
ATOM    633  CG  PHE H  88      -5.161   0.481  17.082  1.00 30.43           C  
ATOM    634  CD1 PHE H  88      -5.603  -0.747  16.607  1.00 30.43           C  
ATOM    635  CD2 PHE H  88      -5.024   0.658  18.453  1.00 30.43           C  
ATOM    636  CE1 PHE H  88      -5.904  -1.784  17.485  1.00 30.43           C  
ATOM    637  CE2 PHE H  88      -5.323  -0.373  19.338  1.00 30.43           C  
ATOM    638  CZ  PHE H  88      -5.779  -1.589  18.852  1.00 30.43           C  
ATOM    639  N   LEU H  89      -3.967   2.559  13.394  1.00 28.23           N  
ATOM    640  CA  LEU H  89      -3.954   3.601  12.384  1.00 26.06           C  
ATOM    641  C   LEU H  89      -5.380   4.031  12.093  1.00 26.73           C  
ATOM    642  O   LEU H  89      -6.271   3.194  11.937  1.00 25.78           O  
ATOM    643  CB  LEU H  89      -3.344   3.090  11.079  1.00 27.44           C  
ATOM    644  CG  LEU H  89      -3.252   4.081   9.917  1.00 27.44           C  
ATOM    645  CD1 LEU H  89      -2.275   5.200  10.246  1.00 27.44           C  
ATOM    646  CD2 LEU H  89      -2.835   3.367   8.639  1.00 27.44           C  
ATOM    647  N   GLN H  90      -5.598   5.336  12.048  1.00 26.80           N  
ATOM    648  CA  GLN H  90      -6.899   5.865  11.695  1.00 28.43           C  
ATOM    649  C   GLN H  90      -6.626   6.973  10.689  1.00 28.04           C  
ATOM    650  O   GLN H  90      -5.887   7.915  10.976  1.00 28.05           O  
ATOM    651  CB  GLN H  90      -7.652   6.421  12.910  1.00 30.57           C  
ATOM    652  CG  GLN H  90      -9.008   7.031  12.581  1.00 30.57           C  
ATOM    653  CD  GLN H  90     -10.004   6.008  12.067  1.00 30.57           C  
ATOM    654  OE1 GLN H  90     -10.202   4.954  12.677  1.00 30.57           O  
ATOM    655  NE2 GLN H  90     -10.639   6.311  10.940  1.00 30.57           N  
ATOM    656  N   LEU H  91      -7.200   6.836   9.498  1.00 27.73           N  
ATOM    657  CA  LEU H  91      -7.025   7.830   8.441  1.00 28.69           C  
ATOM    658  C   LEU H  91      -8.426   8.300   8.065  1.00 29.31           C  
ATOM    659  O   LEU H  91      -9.215   7.527   7.519  1.00 28.56           O  
ATOM    660  CB  LEU H  91      -6.344   7.188   7.230  1.00 28.89           C  
ATOM    661  CG  LEU H  91      -4.927   6.646   7.432  1.00 28.89           C  
ATOM    662  CD1 LEU H  91      -4.502   5.805   6.237  1.00 28.89           C  
ATOM    663  CD2 LEU H  91      -3.947   7.787   7.659  1.00 28.89           C  
ATOM    664  N   ASN H  92      -8.733   9.564   8.348  1.00 29.82           N  
ATOM    665  CA  ASN H  92     -10.064  10.102   8.062  1.00 31.69           C  
ATOM    666  C   ASN H  92     -10.310  10.601   6.638  1.00 31.64           C  
ATOM    667  O   ASN H  92      -9.378  10.817   5.864  1.00 31.97           O  
ATOM    668  CB  ASN H  92     -10.395  11.235   9.041  1.00 32.88           C  
ATOM    669  CG  ASN H  92     -10.395  10.784  10.488  1.00 32.88           C  
ATOM    670  OD1 ASN H  92     -11.015   9.778  10.839  1.00 32.88           O  
ATOM    671  ND2 ASN H  92      -9.699  11.524  11.342  1.00 32.88           N  
ATOM    672  N   SER H  93     -11.591  10.778   6.314  1.00 31.69           N  
ATOM    673  CA  SER H  93     -12.039  11.267   5.011  1.00 32.89           C  
ATOM    674  C   SER H  93     -11.217  10.725   3.849  1.00 32.83           C  
ATOM    675  O   SER H  93     -10.659  11.483   3.053  1.00 32.81           O  
ATOM    676  CB  SER H  93     -12.009  12.794   4.989  1.00 33.78           C  
ATOM    677  OG  SER H  93     -12.804  13.329   6.032  1.00 33.78           O  
ATOM    678  N   VAL H  94     -11.161   9.404   3.751  1.00 31.96           N  
ATOM    679  CA  VAL H  94     -10.406   8.750   2.698  1.00 31.87           C  
ATOM    680  C   VAL H  94     -11.029   8.964   1.319  1.00 30.98           C  
ATOM    681  O   VAL H  94     -12.237   9.183   1.198  1.00 29.05           O  
ATOM    682  CB  VAL H  94     -10.305   7.240   2.983  1.00 34.03           C  
ATOM    683  CG1 VAL H  94      -9.571   6.983   4.294  1.00 34.03           C  
ATOM    684  CG2 VAL H  94     -11.691   6.608   3.014  1.00 34.03           C  
ATOM    685  N   THR H  95     -10.187   8.929   0.288  1.00 29.89           N  
ATOM    686  CA  THR H  95     -10.641   9.084  -1.090  1.00 29.43           C  
ATOM    687  C   THR H  95     -10.058   7.945  -1.912  1.00 29.75           C  
ATOM    688  O   THR H  95      -9.275   7.140  -1.406  1.00 27.01           O  
ATOM    689  CB  THR H  95     -10.154  10.398  -1.745  1.00 30.37           C  
ATOM    690  OG1 THR H  95      -8.738  10.327  -1.949  1.00 30.37           O  
ATOM    691  CG2 THR H  95     -10.472  11.604  -0.867  1.00 30.37           C  
ATOM    692  N   THR H  96     -10.445   7.892  -3.181  1.00 29.64           N  
ATOM    693  CA  THR H  96      -9.962   6.871  -4.097  1.00 32.89           C  
ATOM    694  C   THR H  96      -8.441   6.747  -4.051  1.00 31.82           C  
ATOM    695  O   THR H  96      -7.902   5.648  -4.170  1.00 32.51           O  
ATOM    696  CB  THR H  96     -10.384   7.189  -5.548  1.00 33.24           C  
ATOM    697  OG1 THR H  96      -9.929   8.502  -5.895  1.00 33.24           O  
ATOM    698  CG2 THR H  96     -11.899   7.127  -5.709  1.00 33.24           C  
ATOM    699  N   GLU H  97      -7.754   7.871  -3.874  1.00 31.84           N  
ATOM    700  CA  GLU H  97      -6.293   7.862  -3.836  1.00 32.89           C  
ATOM    701  C   GLU H  97      -5.664   7.207  -2.611  1.00 31.47           C  
ATOM    702  O   GLU H  97      -4.445   7.021  -2.565  1.00 30.88           O  
ATOM    703  CB  GLU H  97      -5.744   9.283  -3.990  1.00 37.15           C  
ATOM    704  CG  GLU H  97      -5.974   9.903  -5.360  1.00 37.15           C  
ATOM    705  CD  GLU H  97      -7.368  10.486  -5.531  1.00 37.15           C  
ATOM    706  OE1 GLU H  97      -8.135  10.514  -4.542  1.00 37.15           O  
ATOM    707  OE2 GLU H  97      -7.695  10.918  -6.658  1.00 37.15           O  
ATOM    708  N   ASP H  98      -6.474   6.859  -1.618  1.00 27.98           N  
ATOM    709  CA  ASP H  98      -5.932   6.209  -0.439  1.00 26.60           C  
ATOM    710  C   ASP H  98      -5.942   4.689  -0.614  1.00 25.97           C  
ATOM    711  O   ASP H  98      -5.596   3.949   0.300  1.00 25.58           O  
ATOM    712  CB  ASP H  98      -6.702   6.620   0.822  1.00 26.74           C  
ATOM    713  CG  ASP H  98      -6.580   8.101   1.138  1.00 26.74           C  
ATOM    714  OD1 ASP H  98      -5.453   8.640   1.095  1.00 26.74           O  
ATOM    715  OD2 ASP H  98      -7.618   8.731   1.434  1.00 26.74           O  
ATOM    716  N   THR H  99      -6.347   4.226  -1.792  1.00 24.44           N  
ATOM    717  CA  THR H  99      -6.340   2.796  -2.080  1.00 23.97           C  
ATOM    718  C   THR H  99      -4.863   2.411  -2.112  1.00 24.72           C  
ATOM    719  O   THR H  99      -4.068   3.059  -2.792  1.00 23.20           O  
ATOM    720  CB  THR H  99      -6.974   2.493  -3.452  1.00 25.23           C  
ATOM    721  OG1 THR H  99      -8.366   2.827  -3.413  1.00 25.23           O  
ATOM    722  CG2 THR H  99      -6.824   1.020  -3.817  1.00 25.23           C  
ATOM    723  N   ALA H 100      -4.499   1.376  -1.368  1.00 22.31           N  
ATOM    724  CA  ALA H 100      -3.111   0.944  -1.305  1.00 23.82           C  
ATOM    725  C   ALA H 100      -2.968  -0.234  -0.362  1.00 23.77           C  
ATOM    726  O   ALA H 100      -3.930  -0.656   0.287  1.00 24.78           O  
ATOM    727  CB  ALA H 100      -2.224   2.103  -0.811  1.00 22.87           C  
ATOM    728  N   THR H 101      -1.755  -0.768  -0.295  1.00 24.21           N  
ATOM    729  CA  THR H 101      -1.460  -1.871   0.603  1.00 23.52           C  
ATOM    730  C   THR H 101      -0.841  -1.219   1.830  1.00 22.66           C  
ATOM    731  O   THR H 101       0.096  -0.436   1.707  1.00 24.20           O  
ATOM    732  CB  THR H 101      -0.458  -2.848  -0.027  1.00 24.58           C  
ATOM    733  OG1 THR H 101      -1.037  -3.425  -1.203  1.00 24.58           O  
ATOM    734  CG2 THR H 101      -0.087  -3.962   0.945  1.00 24.58           C  
ATOM    735  N   TYR H 102      -1.370  -1.527   3.010  1.00 22.03           N  
ATOM    736  CA  TYR H 102      -0.864  -0.937   4.245  1.00 22.90           C  
ATOM    737  C   TYR H 102       0.003  -1.891   5.061  1.00 23.30           C  
ATOM    738  O   TYR H 102      -0.388  -3.024   5.342  1.00 26.12           O  
ATOM    739  CB  TYR H 102      -2.030  -0.425   5.105  1.00 23.20           C  
ATOM    740  CG  TYR H 102      -2.700   0.812   4.554  1.00 23.20           C  
ATOM    741  CD1 TYR H 102      -3.578   0.729   3.477  1.00 23.20           C  
ATOM    742  CD2 TYR H 102      -2.451   2.064   5.108  1.00 23.20           C  
ATOM    743  CE1 TYR H 102      -4.193   1.864   2.963  1.00 23.20           C  
ATOM    744  CE2 TYR H 102      -3.061   3.206   4.602  1.00 23.20           C  
ATOM    745  CZ  TYR H 102      -3.956   3.093   3.552  1.00 23.20           C  
ATOM    746  OH  TYR H 102      -4.615   4.210   3.092  1.00 23.20           O  
ATOM    747  N   TYR H 103       1.182  -1.413   5.445  1.00 21.76           N  
ATOM    748  CA  TYR H 103       2.139  -2.201   6.221  1.00 22.74           C  
ATOM    749  C   TYR H 103       2.380  -1.601   7.603  1.00 23.29           C  
ATOM    750  O   TYR H 103       2.463  -0.382   7.744  1.00 22.42           O  
ATOM    751  CB  TYR H 103       3.503  -2.221   5.521  1.00 23.81           C  
ATOM    752  CG  TYR H 103       3.485  -2.885   4.164  1.00 23.81           C  
ATOM    753  CD1 TYR H 103       3.573  -4.269   4.046  1.00 23.81           C  
ATOM    754  CD2 TYR H 103       3.387  -2.128   3.001  1.00 23.81           C  
ATOM    755  CE1 TYR H 103       3.562  -4.885   2.800  1.00 23.81           C  
ATOM    756  CE2 TYR H 103       3.374  -2.733   1.750  1.00 23.81           C  
ATOM    757  CZ  TYR H 103       3.428  -4.113   1.659  1.00 23.81           C  
ATOM    758  OH  TYR H 103       3.348  -4.721   0.428  1.00 23.81           O  
ATOM    759  N   CYS H 104       2.479  -2.454   8.621  1.00 24.37           N  
ATOM    760  CA  CYS H 104       2.835  -1.991   9.958  1.00 24.93           C  
ATOM    761  C   CYS H 104       4.298  -2.434  10.000  1.00 23.84           C  
ATOM    762  O   CYS H 104       4.627  -3.571   9.647  1.00 24.22           O  
ATOM    763  CB  CYS H 104       1.967  -2.644  11.048  1.00 27.83           C  
ATOM    764  SG  CYS H 104       2.397  -2.198  12.748  1.00 27.83           S  
ATOM    765  N   ALA H 105       5.193  -1.678  10.652  7.50  0.00           N  
ATOM    766  CA  ALA H 105       6.584  -2.071  10.747  7.50  0.00           C  
ATOM    767  C   ALA H 105       7.170  -1.562  12.058  7.50  0.00           C  
ATOM    768  O   ALA H 105       6.768  -0.525  12.591  7.50  0.00           O  
ATOM    769  CB  ALA H 105       7.381  -1.581   9.527  7.50  0.00           C  
ATOM    770  N   ARG H 106       8.099  -2.337  12.585  6.67  0.00           N  
ATOM    771  CA  ARG H 106       8.780  -2.017  13.821  6.67  0.00           C  
ATOM    772  C   ARG H 106      10.072  -1.291  13.493  6.67  0.00           C  
ATOM    773  O   ARG H 106      10.757  -1.636  12.528  6.67  0.00           O  
ATOM    774  CB  ARG H 106       9.081  -3.307  14.587  6.67  0.00           C  
ATOM    775  CG  ARG H 106       9.552  -3.093  16.015  6.67  0.00           C  
ATOM    776  CD  ARG H 106       9.994  -4.400  16.656  6.67  0.00           C  
ATOM    777  NE  ARG H 106      11.339  -4.785  16.236  6.67  0.00           N  
ATOM    778  CZ  ARG H 106      12.047  -5.771  16.781  6.67  0.00           C  
ATOM    779  NH2 ARG H 106      13.267  -6.035  16.330  6.67  0.00           N  
ATOM    780  NH1 ARG H 106      11.544  -6.495  17.775  6.67  0.00           N  
ATOM    781  N   PHE H 107      10.397  -0.278  14.280  6.67  0.00           N  
ATOM    782  CA  PHE H 107      11.730   0.290  14.215  6.67  0.00           C  
ATOM    783  C   PHE H 107      12.671  -0.571  15.033  6.67  0.00           C  
ATOM    784  O   PHE H 107      12.337  -0.966  16.154  6.67  0.00           O  
ATOM    785  CB  PHE H 107      11.759   1.711  14.776  6.67  0.00           C  
ATOM    786  CG  PHE H 107      11.501   2.782  13.752  6.67  0.00           C  
ATOM    787  CD1 PHE H 107      10.735   2.515  12.624  6.67  0.00           C  
ATOM    788  CD2 PHE H 107      12.021   4.059  13.921  6.67  0.00           C  
ATOM    789  CE1 PHE H 107      10.493   3.506  11.678  6.67  0.00           C  
ATOM    790  CE2 PHE H 107      11.783   5.056  12.980  6.67  0.00           C  
ATOM    791  CZ  PHE H 107      11.032   4.773  11.849  6.67  0.00           C  
ATOM    792  N   GLY H 108      13.856  -0.836  14.484  3.67  0.00           N  
ATOM    793  CA  GLY H 108      14.909  -1.449  15.277  3.67  0.00           C  
ATOM    794  C   GLY H 108      15.232  -0.632  16.513  3.67  0.00           C  
ATOM    795  O   GLY H 108      14.972   0.580  16.590  3.67  0.00           O  
ATOM    796  N   ASN H 109      15.762  -1.322  17.525  5.33  0.00           N  
ATOM    797  CA  ASN H 109      16.325  -0.618  18.664  5.33  0.00           C  
ATOM    798  C   ASN H 109      17.418   0.316  18.161  5.33  0.00           C  
ATOM    799  O   ASN H 109      18.254  -0.074  17.339  5.33  0.00           O  
ATOM    800  CB  ASN H 109      16.901  -1.603  19.693  5.33  0.00           C  
ATOM    801  CG  ASN H 109      17.308  -0.931  20.990  5.33  0.00           C  
ATOM    802  OD1 ASN H 109      18.004   0.086  20.985  5.33  0.00           O  
ATOM    803  ND2 ASN H 109      16.878  -1.495  22.111  5.33  0.00           N  
ATOM    804  N   TYR H 110      17.378   1.557  18.626  1.33  0.00           N  
ATOM    805  CA  TYR H 110      18.421   2.550  18.390  1.33  0.00           C  
ATOM    806  C   TYR H 110      18.566   2.953  16.926  1.33  0.00           C  
ATOM    807  O   TYR H 110      19.633   3.436  16.532  1.33  0.00           O  
ATOM    808  CB  TYR H 110      19.769   2.064  18.921  1.33  0.00           C  
ATOM    809  CG  TYR H 110      20.884   3.073  18.777  1.33  0.00           C  
ATOM    810  CD1 TYR H 110      20.945   4.192  19.603  1.33  0.00           C  
ATOM    811  CD2 TYR H 110      21.872   2.911  17.810  1.33  0.00           C  
ATOM    812  CE1 TYR H 110      21.966   5.126  19.471  1.33  0.00           C  
ATOM    813  CE2 TYR H 110      22.897   3.838  17.670  1.33  0.00           C  
ATOM    814  CZ  TYR H 110      22.956   4.925  18.526  1.33  0.00           C  
ATOM    815  OH  TYR H 110      24.006   5.809  18.437  1.33  0.00           O  
ATOM    816  N   GLY H 112      17.529   2.789  16.103  1.00  0.00           N  
ATOM    817  CA  GLY H 112      17.616   3.238  14.712  1.00  0.00           C  
ATOM    818  C   GLY H 112      16.219   3.590  14.198  1.00  0.00           C  
ATOM    819  O   GLY H 112      15.223   2.954  14.554  1.00  0.00           O  
ATOM    820  N   ASN H 113      16.137   4.622  13.357 -2.00  0.00           N  
ATOM    821  CA  ASN H 113      14.876   4.919  12.674 -2.00  0.00           C  
ATOM    822  C   ASN H 113      14.873   4.204  11.325 -2.00  0.00           C  
ATOM    823  O   ASN H 113      14.952   4.800  10.247 -2.00  0.00           O  
ATOM    824  CB  ASN H 113      14.681   6.423  12.517 -2.00  0.00           C  
ATOM    825  CG  ASN H 113      14.526   7.140  13.844 -2.00  0.00           C  
ATOM    826  OD1 ASN H 113      13.696   6.765  14.674 -2.00  0.00           O  
ATOM    827  ND2 ASN H 113      15.324   8.179  14.054 -2.00  0.00           N  
ATOM    828  N   THR H 114      14.874   2.884  11.423  1.67  0.00           N  
ATOM    829  CA  THR H 114      14.849   1.988  10.281  1.67  0.00           C  
ATOM    830  C   THR H 114      13.878   0.869  10.630  1.67  0.00           C  
ATOM    831  O   THR H 114      13.789   0.466  11.792  1.67  0.00           O  
ATOM    832  CB  THR H 114      16.247   1.443   9.950  1.67  0.00           C  
ATOM    833  OG1 THR H 114      16.704   0.626  11.034  1.67  0.00           O  
ATOM    834  CG2 THR H 114      17.243   2.576   9.725  1.67  0.00           C  
ATOM    835  N   LEU H 115      13.132   0.394   9.634  2.33  0.00           N  
ATOM    836  CA  LEU H 115      12.018  -0.523   9.863  2.33  0.00           C  
ATOM    837  C   LEU H 115      12.547  -1.946   9.756  2.33  0.00           C  
ATOM    838  O   LEU H 115      12.697  -2.501   8.665  2.33  0.00           O  
ATOM    839  CB  LEU H 115      10.898  -0.220   8.868  2.33  0.00           C  
ATOM    840  CG  LEU H 115      10.324   1.199   8.874  2.33  0.00           C  
ATOM    841  CD1 LEU H 115       9.331   1.377   7.735  2.33  0.00           C  
ATOM    842  CD2 LEU H 115       9.664   1.502  10.211  2.33  0.00           C  
ATOM    843  N   ASN H 116      12.872  -2.535  10.911  5.67  0.00           N  
ATOM    844  CA  ASN H 116      13.573  -3.809  10.869  5.67  0.00           C  
ATOM    845  C   ASN H 116      12.644  -5.004  10.753  5.67  0.00           C  
ATOM    846  O   ASN H 116      13.121  -6.103  10.458  5.67  0.00           O  
ATOM    847  CB  ASN H 116      14.501  -3.976  12.076  5.67  0.00           C  
ATOM    848  CG  ASN H 116      15.726  -3.086  12.006  5.67  0.00           C  
ATOM    849  OD1 ASN H 116      16.014  -2.483  10.970  5.67  0.00           O  
ATOM    850  ND2 ASN H 116      16.459  -2.996  13.109  5.67  0.00           N  
ATOM    851  N   TYR H 117      11.341  -4.826  10.941  6.00  0.00           N  
ATOM    852  CA  TYR H 117      10.423  -5.917  10.660  6.00  0.00           C  
ATOM    853  C   TYR H 117       9.133  -5.341  10.124  6.00  0.00           C  
ATOM    854  O   TYR H 117       8.532  -4.423  10.681  6.00  0.00           O  
ATOM    855  CB  TYR H 117      10.137  -6.756  11.908  6.00  0.00           C  
ATOM    856  CG  TYR H 117      11.346  -7.483  12.447  6.00  0.00           C  
ATOM    857  CD1 TYR H 117      11.784  -8.670  11.866  6.00  0.00           C  
ATOM    858  CD2 TYR H 117      12.048  -6.986  13.542  6.00  0.00           C  
ATOM    859  CE1 TYR H 117      12.893  -9.345  12.362  6.00  0.00           C  
ATOM    860  CE2 TYR H 117      13.159  -7.652  14.045  6.00  0.00           C  
ATOM    861  CZ  TYR H 117      13.595  -8.813  13.429  6.00  0.00           C  
ATOM    862  OH  TYR H 117      14.733  -9.441  13.880  6.00  0.00           O  
ATOM    863  N   TRP H 118       8.729  -5.991   8.915  1.00 24.44           N  
ATOM    864  CA  TRP H 118       7.499  -5.538   8.271  1.00 24.35           C  
ATOM    865  C   TRP H 118       6.381  -6.563   8.416  1.00 24.69           C  
ATOM    866  O   TRP H 118       6.636  -7.762   8.450  1.00 25.18           O  
ATOM    867  CB  TRP H 118       7.714  -5.332   6.767  1.00 24.97           C  
ATOM    868  CG  TRP H 118       8.647  -4.210   6.426  1.00 24.97           C  
ATOM    869  CD1 TRP H 118      10.002  -4.184   6.611  1.00 24.97           C  
ATOM    870  CD2 TRP H 118       8.295  -2.956   5.831  1.00 24.97           C  
ATOM    871  NE1 TRP H 118      10.513  -2.988   6.168  1.00 24.97           N  
ATOM    872  CE2 TRP H 118       9.490  -2.217   5.684  1.00 24.97           C  
ATOM    873  CZ2 TRP H 118       9.513  -0.936   5.128  1.00 24.97           C  
ATOM    874  CE3 TRP H 118       7.089  -2.386   5.406  1.00 24.97           C  
ATOM    875  CZ3 TRP H 118       7.111  -1.105   4.867  1.00 24.97           C  
ATOM    876  CH2 TRP H 118       8.310  -0.383   4.762  1.00 24.97           C  
ATOM    877  N   GLY H 119       5.144  -6.085   8.497  1.00 25.08           N  
ATOM    878  CA  GLY H 119       4.017  -6.993   8.553  1.00 25.21           C  
ATOM    879  C   GLY H 119       3.869  -7.468   7.116  1.00 27.11           C  
ATOM    880  O   GLY H 119       4.527  -6.927   6.226  1.00 24.25           O  
ATOM    881  N   GLN H 120       3.029  -8.459   6.842  1.00 27.33           N  
ATOM    882  CA  GLN H 120       2.939  -8.890   5.455  1.00 29.51           C  
ATOM    883  C   GLN H 120       2.123  -7.946   4.576  1.00 27.90           C  
ATOM    884  O   GLN H 120       2.121  -8.074   3.353  1.00 26.49           O  
ATOM    885  CB  GLN H 120       2.403 -10.321   5.351  1.00 33.59           C  
ATOM    886  CG  GLN H 120       0.886 -10.429   5.431  1.00 33.59           C  
ATOM    887  CD  GLN H 120       0.366 -10.368   6.855  1.00 33.59           C  
ATOM    888  OE1 GLN H 120       1.105 -10.039   7.787  1.00 33.59           O  
ATOM    889  NE2 GLN H 120      -0.911 -10.688   7.036  1.00 33.59           N  
ATOM    890  N   GLY H 121       1.441  -6.991   5.200  1.00 27.62           N  
ATOM    891  CA  GLY H 121       0.668  -6.025   4.441  1.00 28.21           C  
ATOM    892  C   GLY H 121      -0.775  -6.406   4.195  1.00 29.20           C  
ATOM    893  O   GLY H 121      -1.101  -7.584   4.034  1.00 29.52           O  
ATOM    894  N   THR H 122      -1.647  -5.405   4.173  1.00 29.43           N  
ATOM    895  CA  THR H 122      -3.059  -5.650   3.932  1.00 30.76           C  
ATOM    896  C   THR H 122      -3.592  -4.668   2.905  1.00 29.99           C  
ATOM    897  O   THR H 122      -3.382  -3.457   3.010  1.00 28.63           O  
ATOM    898  CB  THR H 122      -3.889  -5.538   5.228  1.00 32.23           C  
ATOM    899  OG1 THR H 122      -5.234  -5.952   4.964  1.00 32.23           O  
ATOM    900  CG2 THR H 122      -3.902  -4.107   5.754  1.00 32.23           C  
ATOM    901  N   SER H 123      -4.280  -5.204   1.905  1.00 29.41           N  
ATOM    902  CA  SER H 123      -4.843  -4.399   0.835  1.00 29.11           C  
ATOM    903  C   SER H 123      -6.134  -3.704   1.240  1.00 29.69           C  
ATOM    904  O   SER H 123      -7.061  -4.337   1.754  1.00 30.96           O  
ATOM    905  CB  SER H 123      -5.103  -5.278  -0.392  1.00 30.12           C  
ATOM    906  OG  SER H 123      -5.657  -4.516  -1.449  1.00 30.12           O  
ATOM    907  N   VAL H 124      -6.185  -2.395   1.025  1.00 28.29           N  
ATOM    908  CA  VAL H 124      -7.380  -1.629   1.334  1.00 28.05           C  
ATOM    909  C   VAL H 124      -7.805  -0.923   0.066  1.00 27.42           C  
ATOM    910  O   VAL H 124      -7.000  -0.273  -0.602  1.00 27.69           O  
ATOM    911  CB  VAL H 124      -7.147  -0.563   2.427  1.00 28.10           C  
ATOM    912  CG1 VAL H 124      -8.385   0.308   2.609  1.00 28.10           C  
ATOM    913  CG2 VAL H 124      -6.761  -1.224   3.745  1.00 28.10           C  
ATOM    914  N   THR H 125      -9.074  -1.072  -0.280  1.00 25.58           N  
ATOM    915  CA  THR H 125      -9.605  -0.438  -1.469  1.00 26.41           C  
ATOM    916  C   THR H 125     -10.644   0.584  -1.035  1.00 26.57           C  
ATOM    917  O   THR H 125     -11.510   0.289  -0.206  1.00 27.42           O  
ATOM    918  CB  THR H 125     -10.285  -1.471  -2.401  1.00 28.51           C  
ATOM    919  OG1 THR H 125      -9.345  -2.500  -2.730  1.00 28.51           O  
ATOM    920  CG2 THR H 125     -10.777  -0.815  -3.687  1.00 28.51           C  
ATOM    921  N   VAL H 126     -10.533   1.787  -1.579  1.00 25.47           N  
ATOM    922  CA  VAL H 126     -11.476   2.855  -1.284  1.00 26.53           C  
ATOM    923  C   VAL H 126     -12.315   3.026  -2.538  1.00 26.18           C  
ATOM    924  O   VAL H 126     -11.824   3.490  -3.572  1.00 25.10           O  
ATOM    925  CB  VAL H 126     -10.753   4.169  -0.961  1.00 26.26           C  
ATOM    926  CG1 VAL H 126     -11.751   5.261  -0.592  1.00 26.26           C  
ATOM    927  CG2 VAL H 126      -9.746   3.963   0.164  1.00 26.26           C  
TER
ATOM    928  N   ASP L   1      10.611  17.966   2.202  1.00 50.59           N  
ATOM    929  CA  ASP L   1      10.527  16.701   1.421  1.00 45.90           C  
ATOM    930  C   ASP L   1      11.720  16.596   0.492  1.00 42.11           C  
ATOM    931  O   ASP L   1      11.895  17.385  -0.432  1.00 37.83           O  
ATOM    932  CB  ASP L   1       9.208  16.619   0.640  1.00 52.21           C  
ATOM    933  CG  ASP L   1       7.983  16.624   1.538  1.00 52.21           C  
ATOM    934  OD1 ASP L   1       8.136  16.761   2.772  1.00 52.21           O  
ATOM    935  OD2 ASP L   1       6.859  16.488   1.009  1.00 52.21           O  
ATOM    936  N   VAL L   2      12.564  15.620   0.781  1.00 39.56           N  
ATOM    937  CA  VAL L   2      13.767  15.380   0.001  1.00 32.08           C  
ATOM    938  C   VAL L   2      13.472  14.350  -1.082  1.00 30.14           C  
ATOM    939  O   VAL L   2      13.109  13.220  -0.776  1.00 31.08           O  
ATOM    940  CB  VAL L   2      14.866  14.866   0.920  1.00 25.91           C  
ATOM    941  CG1 VAL L   2      16.144  14.589   0.136  1.00 25.91           C  
ATOM    942  CG2 VAL L   2      15.134  15.861   2.042  1.00 25.91           C  
ATOM    943  N   VAL L   3      13.598  14.742  -2.342  1.00 29.43           N  
ATOM    944  CA  VAL L   3      13.335  13.815  -3.426  1.00 27.99           C  
ATOM    945  C   VAL L   3      14.495  12.873  -3.665  1.00 23.06           C  
ATOM    946  O   VAL L   3      15.617  13.318  -3.825  1.00 24.56           O  
ATOM    947  CB  VAL L   3      12.924  14.548  -4.757  1.00 29.64           C  
ATOM    948  CG1 VAL L   3      12.716  13.546  -5.887  1.00 29.64           C  
ATOM    949  CG2 VAL L   3      11.665  15.380  -4.543  1.00 29.64           C  
ATOM    950  N   MET L   4      14.214  11.572  -3.598  1.00 27.22           N  
ATOM    951  CA  MET L   4      15.199  10.516  -3.849  1.00 30.64           C  
ATOM    952  C   MET L   4      14.962  10.085  -5.288  1.00 30.92           C  
ATOM    953  O   MET L   4      13.814   9.831  -5.667  1.00 32.46           O  
ATOM    954  CB  MET L   4      14.962   9.296  -2.947  1.00 29.42           C  
ATOM    955  CG  MET L   4      14.982   9.615  -1.459  1.00 29.42           C  
ATOM    956  SD  MET L   4      16.569  10.276  -0.910  1.00 29.42           S  
ATOM    957  CE  MET L   4      17.587   8.818  -1.018  1.00 29.42           C  
ATOM    958  N   THR L   5      16.037   9.968  -6.067  1.00 32.21           N  
ATOM    959  CA  THR L   5      15.964   9.569  -7.477  1.00 36.78           C  
ATOM    960  C   THR L   5      16.807   8.324  -7.778  1.00 35.67           C  
ATOM    961  O   THR L   5      18.035   8.369  -7.699  1.00 38.41           O  
ATOM    962  CB  THR L   5      16.476  10.699  -8.386  1.00 37.86           C  
ATOM    963  OG1 THR L   5      15.708  11.883  -8.145  1.00 37.86           O  
ATOM    964  CG2 THR L   5      16.359  10.320  -9.858  1.00 37.86           C  
ATOM    965  N   GLN L   6      16.160   7.226  -8.146  1.00 33.68           N  
ATOM    966  CA  GLN L   6      16.885   5.996  -8.454  1.00 34.81           C  
ATOM    967  C   GLN L   6      17.130   5.781  -9.940  1.00 36.52           C  
ATOM    968  O   GLN L   6      16.313   6.174 -10.773  1.00 36.17           O  
ATOM    969  CB  GLN L   6      16.148   4.777  -7.905  1.00 30.71           C  
ATOM    970  CG  GLN L   6      16.139   4.683  -6.385  1.00 30.71           C  
ATOM    971  CD  GLN L   6      15.450   3.430  -5.877  1.00 30.71           C  
ATOM    972  OE1 GLN L   6      14.439   3.501  -5.175  1.00 30.71           O  
ATOM    973  NE2 GLN L   6      15.994   2.269  -6.230  1.00 30.71           N  
ATOM    974  N   THR L   7      18.257   5.138 -10.249  1.00 38.28           N  
ATOM    975  CA  THR L   7      18.645   4.813 -11.618  1.00 39.18           C  
ATOM    976  C   THR L   7      19.410   3.499 -11.626  1.00 39.86           C  
ATOM    977  O   THR L   7      20.332   3.304 -10.839  1.00 44.70           O  
ATOM    978  CB  THR L   7      19.551   5.889 -12.240  1.00 40.89           C  
ATOM    979  OG1 THR L   7      18.860   7.144 -12.242  1.00 40.89           O  
ATOM    980  CG2 THR L   7      19.935   5.528 -13.671  1.00 40.89           C  
ATOM    981  N   PRO L   8      19.061   2.589 -12.540  1.00 38.83           N  
ATOM    982  CA  PRO L   8      17.999   2.739 -13.538  1.00 39.50           C  
ATOM    983  C   PRO L   8      16.642   2.330 -12.981  1.00 38.24           C  
ATOM    984  O   PRO L   8      16.525   1.938 -11.828  1.00 41.48           O  
ATOM    985  CB  PRO L   8      18.443   1.772 -14.631  1.00 40.05           C  
ATOM    986  CG  PRO L   8      19.162   0.687 -13.892  1.00 40.05           C  
ATOM    987  CD  PRO L   8      20.081   1.645 -12.918  1.00 38.83           C  
ATOM    988  N   LEU L   9      15.626   2.382 -13.823  1.00 36.65           N  
ATOM    989  CA  LEU L   9      14.298   1.991 -13.403  1.00 37.12           C  
ATOM    990  C   LEU L   9      14.169   0.466 -13.376  1.00 34.76           C  
ATOM    991  O   LEU L   9      13.456  -0.080 -12.538  1.00 35.61           O  
ATOM    992  CB  LEU L   9      13.259   2.620 -14.326  1.00 44.41           C  
ATOM    993  CG  LEU L   9      13.119   4.143 -14.284  1.00 44.41           C  
ATOM    994  CD1 LEU L   9      12.012   4.603 -15.220  1.00 44.41           C  
ATOM    995  CD2 LEU L   9      12.847   4.614 -12.862  1.00 44.41           C  
ATOM    996  N   SER L  10      14.797  -0.220 -14.330  1.00 31.59           N  
ATOM    997  CA  SER L  10      14.774  -1.683 -14.361  1.00 30.41           C  
ATOM    998  C   SER L  10      16.168  -2.126 -14.788  1.00 27.09           C  
ATOM    999  O   SER L  10      16.823  -1.448 -15.559  1.00 26.29           O  
ATOM   1000  CB  SER L  10      13.666  -2.247 -15.266  1.00 32.41           C  
ATOM   1001  OG  SER L  10      13.882  -1.879 -16.616  1.00 32.41           O  
ATOM   1002  N   LEU L  11      16.614  -3.272 -14.297  1.00 28.28           N  
ATOM   1003  CA  LEU L  11      17.958  -3.717 -14.565  1.00 29.28           C  
ATOM   1004  C   LEU L  11      18.064  -5.179 -14.945  1.00 27.90           C  
ATOM   1005  O   LEU L  11      17.954  -6.041 -14.085  1.00 26.94           O  
ATOM   1006  CB  LEU L  11      18.768  -3.492 -13.283  1.00 34.50           C  
ATOM   1007  CG  LEU L  11      20.280  -3.713 -13.365  1.00 34.50           C  
ATOM   1008  CD1 LEU L  11      20.884  -2.863 -14.473  1.00 34.50           C  
ATOM   1009  CD2 LEU L  11      20.939  -3.396 -12.030  1.00 34.50           C  
ATOM   1010  N   PRO L  12      18.187  -5.484 -16.242  1.00 29.08           N  
ATOM   1011  CA  PRO L  12      18.320  -6.880 -16.684  1.00 28.57           C  
ATOM   1012  C   PRO L  12      19.758  -7.280 -16.393  1.00 23.88           C  
ATOM   1013  O   PRO L  12      20.677  -6.534 -16.707  1.00 25.47           O  
ATOM   1014  CB  PRO L  12      18.068  -6.797 -18.181  1.00 28.12           C  
ATOM   1015  CG  PRO L  12      18.395  -5.379 -18.531  1.00 28.12           C  
ATOM   1016  CD  PRO L  12      17.878  -4.583 -17.351  1.00 29.08           C  
ATOM   1017  N   VAL L  13      19.951  -8.436 -15.779  1.00 22.03           N  
ATOM   1018  CA  VAL L  13      21.274  -8.881 -15.415  1.00 23.42           C  
ATOM   1019  C   VAL L  13      21.260 -10.389 -15.295  1.00 23.77           C  
ATOM   1020  O   VAL L  13      20.298 -10.958 -14.799  1.00 24.95           O  
ATOM   1021  CB  VAL L  13      21.696  -8.226 -14.067  1.00 29.82           C  
ATOM   1022  CG1 VAL L  13      21.848  -6.717 -14.221  1.00 29.82           C  
ATOM   1023  CG2 VAL L  13      20.685  -8.552 -12.975  1.00 29.82           C  
ATOM   1024  N   SER L  14      22.334 -11.025 -15.763  1.00 26.54           N  
ATOM   1025  CA  SER L  14      22.493 -12.480 -15.750  1.00 22.28           C  
ATOM   1026  C   SER L  14      22.937 -12.965 -14.384  1.00 21.12           C  
ATOM   1027  O   SER L  14      23.593 -12.224 -13.655  1.00 21.43           O  
ATOM   1028  CB  SER L  14      23.568 -12.886 -16.764  1.00 28.15           C  
ATOM   1029  OG  SER L  14      23.213 -12.467 -18.070  1.00 28.15           O  
ATOM   1030  N   LEU L  15      22.652 -14.226 -14.062  1.00 19.95           N  
ATOM   1031  CA  LEU L  15      23.062 -14.770 -12.775  1.00 23.65           C  
ATOM   1032  C   LEU L  15      24.577 -14.837 -12.810  1.00 28.27           C  
ATOM   1033  O   LEU L  15      25.148 -15.105 -13.865  1.00 30.33           O  
ATOM   1034  CB  LEU L  15      22.529 -16.180 -12.550  1.00 22.57           C  
ATOM   1035  CG  LEU L  15      21.015 -16.336 -12.387  1.00 22.57           C  
ATOM   1036  CD1 LEU L  15      20.639 -17.807 -12.285  1.00 22.57           C  
ATOM   1037  CD2 LEU L  15      20.530 -15.574 -11.162  1.00 22.57           C  
ATOM   1038  N   GLY L  16      25.212 -14.596 -11.664  1.00 27.47           N  
ATOM   1039  CA  GLY L  16      26.652 -14.624 -11.574  1.00 27.44           C  
ATOM   1040  C   GLY L  16      27.292 -13.257 -11.699  1.00 30.08           C  
ATOM   1041  O   GLY L  16      28.294 -12.996 -11.040  1.00 36.82           O  
ATOM   1042  N   ASP L  17      26.728 -12.396 -12.542  1.00 30.20           N  
ATOM   1043  CA  ASP L  17      27.257 -11.054 -12.766  1.00 27.20           C  
ATOM   1044  C   ASP L  17      27.094 -10.100 -11.600  1.00 28.73           C  
ATOM   1045  O   ASP L  17      26.472 -10.429 -10.591  1.00 22.69           O  
ATOM   1046  CB  ASP L  17      26.632 -10.428 -14.003  1.00 30.68           C  
ATOM   1047  CG  ASP L  17      27.204 -10.974 -15.300  1.00 30.68           C  
ATOM   1048  OD1 ASP L  17      28.087 -11.858 -15.249  1.00 30.68           O  
ATOM   1049  OD2 ASP L  17      26.771 -10.515 -16.379  1.00 30.68           O  
ATOM   1050  N   GLN L  18      27.617  -8.892 -11.802  1.00 26.38           N  
ATOM   1051  CA  GLN L  18      27.612  -7.821 -10.825  1.00 28.52           C  
ATOM   1052  C   GLN L  18      26.511  -6.824 -11.203  1.00 26.10           C  
ATOM   1053  O   GLN L  18      26.285  -6.584 -12.386  1.00 25.96           O  
ATOM   1054  CB  GLN L  18      28.976  -7.130 -10.896  1.00 36.94           C  
ATOM   1055  CG  GLN L  18      29.147  -5.979  -9.913  1.00 36.94           C  
ATOM   1056  CD  GLN L  18      30.534  -5.367  -9.960  1.00 36.94           C  
ATOM   1057  OE1 GLN L  18      30.975  -4.873 -11.001  1.00 36.94           O  
ATOM   1058  NE2 GLN L  18      31.234  -5.394  -8.831  1.00 36.94           N  
ATOM   1059  N   ALA L  19      25.883  -6.201 -10.206  1.00 26.32           N  
ATOM   1060  CA  ALA L  19      24.814  -5.222 -10.441  1.00 26.29           C  
ATOM   1061  C   ALA L  19      24.928  -4.018  -9.517  1.00 21.20           C  
ATOM   1062  O   ALA L  19      25.258  -4.176  -8.346  1.00 23.30           O  
ATOM   1063  CB  ALA L  19      23.463  -5.876 -10.238  1.00 26.23           C  
ATOM   1064  N   SER L  20      24.682  -2.821 -10.032  1.00 17.73           N  
ATOM   1065  CA  SER L  20      24.730  -1.633  -9.188  1.00 22.10           C  
ATOM   1066  C   SER L  20      23.507  -0.753  -9.417  1.00 21.57           C  
ATOM   1067  O   SER L  20      23.076  -0.553 -10.548  1.00 22.92           O  
ATOM   1068  CB  SER L  20      26.007  -0.849  -9.408  1.00 22.96           C  
ATOM   1069  OG  SER L  20      27.128  -1.565  -8.921  1.00 22.96           O  
ATOM   1070  N   ILE L  21      22.919  -0.279  -8.324  1.00 23.65           N  
ATOM   1071  CA  ILE L  21      21.725   0.549  -8.371  1.00 21.91           C  
ATOM   1072  C   ILE L  21      22.113   1.878  -7.774  1.00 21.66           C  
ATOM   1073  O   ILE L  21      22.738   1.921  -6.728  1.00 29.10           O  
ATOM   1074  CB  ILE L  21      20.614  -0.105  -7.546  1.00 24.28           C  
ATOM   1075  CG1 ILE L  21      20.267  -1.488  -8.109  1.00 24.28           C  
ATOM   1076  CD1 ILE L  21      19.366  -2.316  -7.208  1.00 24.28           C  
ATOM   1077  CG2 ILE L  21      19.372   0.788  -7.500  1.00 24.28           C  
ATOM   1078  N   SER L  22      21.753   2.967  -8.429  1.00 22.08           N  
ATOM   1079  CA  SER L  22      22.144   4.277  -7.941  1.00 22.32           C  
ATOM   1080  C   SER L  22      20.971   5.025  -7.331  1.00 27.27           C  
ATOM   1081  O   SER L  22      19.803   4.684  -7.588  1.00 28.84           O  
ATOM   1082  CB  SER L  22      22.782   5.077  -9.076  1.00 22.58           C  
ATOM   1083  OG  SER L  22      21.826   5.385 -10.075  1.00 22.58           O  
ATOM   1084  N   CYS L  23      21.288   6.031  -6.518  1.00 22.92           N  
ATOM   1085  CA  CYS L  23      20.278   6.825  -5.848  1.00 22.27           C  
ATOM   1086  C   CYS L  23      20.856   8.203  -5.530  1.00 28.08           C  
ATOM   1087  O   CYS L  23      21.954   8.321  -4.975  1.00 30.20           O  
ATOM   1088  CB  CYS L  23      19.855   6.083  -4.586  1.00 21.40           C  
ATOM   1089  SG  CYS L  23      18.629   6.934  -3.564  1.00 21.40           S  
ATOM   1090  N   ARG L  24      20.166   9.232  -6.013  7.50  0.00           N  
ATOM   1091  CA  ARG L  24      20.541  10.626  -5.809  7.50  0.00           C  
ATOM   1092  C   ARG L  24      19.466  11.284  -4.947  7.50  0.00           C  
ATOM   1093  O   ARG L  24      18.305  10.916  -5.030  7.50  0.00           O  
ATOM   1094  CB  ARG L  24      20.580  11.372  -7.153  7.50  0.00           C  
ATOM   1095  CG  ARG L  24      20.877  12.857  -7.037  7.50  0.00           C  
ATOM   1096  CD  ARG L  24      21.115  13.484  -8.403  7.50  0.00           C  
ATOM   1097  NE  ARG L  24      22.380  13.049  -8.989  7.50  0.00           N  
ATOM   1098  CZ  ARG L  24      22.739  13.256 -10.253  7.50  0.00           C  
ATOM   1099  NH2 ARG L  24      23.911  12.812 -10.689  7.50  0.00           N  
ATOM   1100  NH1 ARG L  24      21.932  13.907 -11.086  7.50  0.00           N  
ATOM   1101  N   SER L  25      19.835  12.254  -4.128  6.67  0.00           N  
ATOM   1102  CA  SER L  25      18.851  12.952  -3.316  6.67  0.00           C  
ATOM   1103  C   SER L  25      18.921  14.459  -3.618  6.67  0.00           C  
ATOM   1104  O   SER L  25      19.983  14.978  -3.986  6.67  0.00           O  
ATOM   1105  CB  SER L  25      19.122  12.704  -1.846  6.67  0.00           C  
ATOM   1106  OG  SER L  25      20.435  13.109  -1.500  6.67  0.00           O  
ATOM   1107  N   SER L  26      17.801  15.162  -3.452  6.33  0.00           N  
ATOM   1108  CA  SER L  26      17.747  16.602  -3.700  6.33  0.00           C  
ATOM   1109  C   SER L  26      18.653  17.439  -2.797  6.33  0.00           C  
ATOM   1110  O   SER L  26      19.088  18.524  -3.185  6.33  0.00           O  
ATOM   1111  CB  SER L  26      16.307  17.105  -3.575  6.33  0.00           C  
ATOM   1112  OG  SER L  26      15.803  16.871  -2.272  6.33  0.00           O  
ATOM   1113  N   GLN L  27      18.883  16.960  -1.576  6.33  0.00           N  
ATOM   1114  CA  GLN L  27      19.720  17.652  -0.598  6.33  0.00           C  
ATOM   1115  C   GLN L  27      20.686  16.648   0.000  6.33  0.00           C  
ATOM   1116  O   GLN L  27      20.423  15.447  -0.009  6.33  0.00           O  
ATOM   1117  CB  GLN L  27      18.876  18.192   0.559  6.33  0.00           C  
ATOM   1118  CG  GLN L  27      17.728  19.095   0.128  6.33  0.00           C  
ATOM   1119  CD  GLN L  27      16.853  19.529   1.290  6.33  0.00           C  
ATOM   1120  OE1 GLN L  27      17.228  19.382   2.456  6.33  0.00           O  
ATOM   1121  NE2 GLN L  27      15.679  20.068   0.980  6.33  0.00           N  
ATOM   1122  N   SER L  28      21.768  17.154   0.575  7.33  0.00           N  
ATOM   1123  CA  SER L  28      22.771  16.310   1.212  7.33  0.00           C  
ATOM   1124  C   SER L  28      22.086  15.539   2.317  7.33  0.00           C  
ATOM   1125  O   SER L  28      21.241  16.082   3.027  7.33  0.00           O  
ATOM   1126  CB  SER L  28      23.886  17.177   1.810  7.33  0.00           C  
ATOM   1127  OG  SER L  28      24.859  16.373   2.454  7.33  0.00           O  
ATOM   1128  N   LEU L  29      22.446  14.277   2.464  7.33  0.00           N  
ATOM   1129  CA  LEU L  29      21.855  13.456   3.495  7.33  0.00           C  
ATOM   1130  C   LEU L  29      22.694  13.343   4.757  7.33  0.00           C  
ATOM   1131  O   LEU L  29      22.471  12.446   5.563  7.33  0.00           O  
ATOM   1132  CB  LEU L  29      21.500  12.078   2.944  7.33  0.00           C  
ATOM   1133  CG  LEU L  29      20.549  12.029   1.746  7.33  0.00           C  
ATOM   1134  CD1 LEU L  29      20.228  10.588   1.378  7.33  0.00           C  
ATOM   1135  CD2 LEU L  29      19.273  12.801   2.046  7.33  0.00           C  
ATOM   1136  N   VAL L  30      23.656  14.247   4.932  9.33  0.00           N  
ATOM   1137  CA  VAL L  30      24.495  14.236   6.134  9.33  0.00           C  
ATOM   1138  C   VAL L  30      23.783  15.036   7.211  9.33  0.00           C  
ATOM   1139  O   VAL L  30      23.404  16.189   6.997  9.33  0.00           O  
ATOM   1140  CB  VAL L  30      25.890  14.852   5.910  9.33  0.00           C  
ATOM   1141  CG1 VAL L  30      26.719  14.797   7.188  9.33  0.00           C  
ATOM   1142  CG2 VAL L  30      26.613  14.139   4.774  9.33  0.00           C  
ATOM   1143  N   HIS L  31      23.572  14.391   8.349  8.33  0.00           N  
ATOM   1144  CA  HIS L  31      22.901  14.977   9.488  8.33  0.00           C  
ATOM   1145  C   HIS L  31      23.861  15.869  10.270  8.33  0.00           C  
ATOM   1146  O   HIS L  31      25.086  15.666  10.241  8.33  0.00           O  
ATOM   1147  CB  HIS L  31      22.404  13.854  10.374  8.33  0.00           C  
ATOM   1148  CG  HIS L  31      21.468  14.300  11.455  8.33  0.00           C  
ATOM   1149  ND1 HIS L  31      21.904  14.860  12.635  8.33  0.00           N  
ATOM   1150  CD2 HIS L  31      20.113  14.263  11.527  8.33  0.00           C  
ATOM   1151  CE1 HIS L  31      20.857  15.150  13.389  8.33  0.00           C  
ATOM   1152  NE2 HIS L  31      19.761  14.798  12.741  8.33  0.00           N  
ATOM   1153  N   SER L  32      23.327  16.855  10.984  8.00  0.00           N  
ATOM   1154  CA  SER L  32      24.198  17.715  11.762  8.00  0.00           C  
ATOM   1155  C   SER L  32      24.963  16.906  12.828  8.00  0.00           C  
ATOM   1156  O   SER L  32      25.938  17.389  13.392  8.00  0.00           O  
ATOM   1157  CB  SER L  32      23.422  18.870  12.396  8.00  0.00           C  
ATOM   1158  OG  SER L  32      22.426  18.384  13.277  8.00  0.00           O  
ATOM   1159  N   ASN L  34      24.548  15.668  13.081  6.33  0.00           N  
ATOM   1160  CA  ASN L  34      25.238  14.822  14.064  6.33  0.00           C  
ATOM   1161  C   ASN L  34      26.308  13.938  13.413  6.33  0.00           C  
ATOM   1162  O   ASN L  34      26.776  12.977  14.020  6.33  0.00           O  
ATOM   1163  CB  ASN L  34      24.258  13.975  14.913  6.33  0.00           C  
ATOM   1164  CG  ASN L  34      23.541  12.913  14.103  6.33  0.00           C  
ATOM   1165  OD1 ASN L  34      23.887  12.655  12.948  6.33  0.00           O  
ATOM   1166  ND2 ASN L  34      22.534  12.289  14.701  6.33  0.00           N  
ATOM   1167  N   GLY L  35      26.683  14.260  12.176  7.00  0.00           N  
ATOM   1168  CA  GLY L  35      27.714  13.497  11.487  7.00  0.00           C  
ATOM   1169  C   GLY L  35      27.289  12.299  10.656  7.00  0.00           C  
ATOM   1170  O   GLY L  35      27.918  12.004   9.629  7.00  0.00           O  
ATOM   1171  N   ASN L  36      26.226  11.617  11.070  7.00  0.00           N  
ATOM   1172  CA  ASN L  36      25.732  10.442  10.350  7.00  0.00           C  
ATOM   1173  C   ASN L  36      24.985  10.740   9.052  7.00  0.00           C  
ATOM   1174  O   ASN L  36      24.499  11.843   8.854  7.00  0.00           O  
ATOM   1175  CB  ASN L  36      24.820   9.629  11.258  7.00  0.00           C  
ATOM   1176  CG  ASN L  36      25.551   9.024  12.440  7.00  0.00           C  
ATOM   1177  OD1 ASN L  36      26.512   8.270  12.273  7.00  0.00           O  
ATOM   1178  ND2 ASN L  36      25.103   9.349  13.646  7.00  0.00           N  
ATOM   1179  N   THR L  37      24.935   9.755   8.161  8.00  0.00           N  
ATOM   1180  CA  THR L  37      24.217   9.861   6.901  8.00  0.00           C  
ATOM   1181  C   THR L  37      23.195   8.734   6.927  8.00  0.00           C  
ATOM   1182  O   THR L  37      23.547   7.543   6.909  8.00  0.00           O  
ATOM   1183  CB  THR L  37      25.148   9.736   5.679  8.00  0.00           C  
ATOM   1184  OG1 THR L  37      26.137  10.770   5.732  8.00  0.00           O  
ATOM   1185  CG2 THR L  37      24.367   9.858   4.375  8.00  0.00           C  
ATOM   1186  N   TYR L  38      21.924   9.108   7.046  8.33  0.00           N  
ATOM   1187  CA  TYR L  38      20.871   8.120   7.138  8.33  0.00           C  
ATOM   1188  C   TYR L  38      20.251   7.730   5.802  8.33  0.00           C  
ATOM   1189  O   TYR L  38      19.098   8.076   5.521  8.33  0.00           O  
ATOM   1190  CB  TYR L  38      19.806   8.587   8.127  8.33  0.00           C  
ATOM   1191  CG  TYR L  38      20.295   8.685   9.553  8.33  0.00           C  
ATOM   1192  CD1 TYR L  38      20.520   7.540  10.311  8.33  0.00           C  
ATOM   1193  CD2 TYR L  38      20.528   9.924  10.143  8.33  0.00           C  
ATOM   1194  CE1 TYR L  38      20.965   7.625  11.625  8.33  0.00           C  
ATOM   1195  CE2 TYR L  38      20.974  10.021  11.456  8.33  0.00           C  
ATOM   1196  CZ  TYR L  38      21.223   8.866  12.178  8.33  0.00           C  
ATOM   1197  OH  TYR L  38      21.729   8.954  13.455  8.33  0.00           O  
ATOM   1198  N   LEU L  39      21.039   7.063   4.957 10.00  0.00           N  
ATOM   1199  CA  LEU L  39      20.539   6.576   3.678 10.00  0.00           C  
ATOM   1200  C   LEU L  39      20.488   5.042   3.859 10.00  0.00           C  
ATOM   1201  O   LEU L  39      21.439   4.451   4.373 10.00  0.00           O  
ATOM   1202  CB  LEU L  39      21.455   7.017   2.518 10.00  0.00           C  
ATOM   1203  CG  LEU L  39      20.942   6.781   1.096 10.00  0.00           C  
ATOM   1204  CD1 LEU L  39      21.098   5.318   0.708 10.00  0.00           C  
ATOM   1205  CD2 LEU L  39      19.488   7.214   0.974 10.00  0.00           C  
ATOM   1206  N   HIS L  40      19.356   4.423   3.504 10.00  0.00           N  
ATOM   1207  CA  HIS L  40      19.133   2.978   3.663 10.00  0.00           C  
ATOM   1208  C   HIS L  40      18.700   2.329   2.362 10.00  0.00           C  
ATOM   1209  O   HIS L  40      18.386   2.993   1.375 10.00  0.00           O  
ATOM   1210  CB  HIS L  40      18.037   2.737   4.689 10.00  0.00           C  
ATOM   1211  CG  HIS L  40      18.124   3.624   5.893 10.00  0.00           C  
ATOM   1212  ND1 HIS L  40      19.142   3.530   6.816 10.00  0.00           N  
ATOM   1213  CD2 HIS L  40      17.311   4.623   6.320 10.00  0.00           C  
ATOM   1214  CE1 HIS L  40      18.952   4.436   7.762 10.00  0.00           C  
ATOM   1215  NE2 HIS L  40      17.850   5.110   7.484 10.00  0.00           N  
ATOM   1216  N   TRP L  41      18.679   1.000   2.351  1.00 13.10           N  
ATOM   1217  CA  TRP L  41      18.311   0.222   1.178  1.00 11.70           C  
ATOM   1218  C   TRP L  41      17.385  -0.921   1.550  1.00 11.46           C  
ATOM   1219  O   TRP L  41      17.672  -1.675   2.491  1.00 10.84           O  
ATOM   1220  CB  TRP L  41      19.576  -0.356   0.542  1.00 12.95           C  
ATOM   1221  CG  TRP L  41      20.456   0.663  -0.116  1.00 12.95           C  
ATOM   1222  CD1 TRP L  41      21.513   1.322   0.448  1.00 12.95           C  
ATOM   1223  CD2 TRP L  41      20.360   1.133  -1.465  1.00 12.95           C  
ATOM   1224  NE1 TRP L  41      22.080   2.173  -0.470  1.00 12.95           N  
ATOM   1225  CE2 TRP L  41      21.394   2.077  -1.651  1.00 12.95           C  
ATOM   1226  CZ2 TRP L  41      21.595   2.736  -2.866  1.00 12.95           C  
ATOM   1227  CE3 TRP L  41      19.503   0.846  -2.536  1.00 12.95           C  
ATOM   1228  CZ3 TRP L  41      19.695   1.514  -3.740  1.00 12.95           C  
ATOM   1229  CH2 TRP L  41      20.713   2.470  -3.884  1.00 12.95           C  
ATOM   1230  N   TYR L  42      16.308  -1.085   0.789  1.00 11.73           N  
ATOM   1231  CA  TYR L  42      15.343  -2.153   1.049  1.00 11.64           C  
ATOM   1232  C   TYR L  42      15.092  -2.970  -0.197  1.00 12.67           C  
ATOM   1233  O   TYR L  42      15.293  -2.496  -1.302  1.00 17.04           O  
ATOM   1234  CB  TYR L  42      13.983  -1.587   1.452  1.00 10.23           C  
ATOM   1235  CG  TYR L  42      14.016  -0.751   2.709  1.00 10.23           C  
ATOM   1236  CD1 TYR L  42      14.336   0.604   2.658  1.00 10.23           C  
ATOM   1237  CD2 TYR L  42      13.734  -1.315   3.950  1.00 10.23           C  
ATOM   1238  CE1 TYR L  42      14.373   1.377   3.812  1.00 10.23           C  
ATOM   1239  CE2 TYR L  42      13.767  -0.552   5.110  1.00 10.23           C  
ATOM   1240  CZ  TYR L  42      14.054   0.800   5.029  1.00 10.23           C  
ATOM   1241  OH  TYR L  42      14.022   1.576   6.165  1.00 10.23           O  
ATOM   1242  N   LEU L  43      14.559  -4.168  -0.010  1.00 16.42           N  
ATOM   1243  CA  LEU L  43      14.215  -5.040  -1.123  1.00 19.35           C  
ATOM   1244  C   LEU L  43      12.794  -5.503  -0.854  1.00 19.25           C  
ATOM   1245  O   LEU L  43      12.456  -5.892   0.265  1.00 18.42           O  
ATOM   1246  CB  LEU L  43      15.132  -6.271  -1.197  1.00 21.46           C  
ATOM   1247  CG  LEU L  43      14.695  -7.413  -2.117  1.00 21.46           C  
ATOM   1248  CD1 LEU L  43      14.552  -6.919  -3.549  1.00 21.46           C  
ATOM   1249  CD2 LEU L  43      15.686  -8.565  -2.046  1.00 21.46           C  
ATOM   1250  N   GLN L  44      11.943  -5.409  -1.855  1.00 18.63           N  
ATOM   1251  CA  GLN L  44      10.587  -5.870  -1.668  1.00 18.95           C  
ATOM   1252  C   GLN L  44      10.297  -6.905  -2.729  1.00 22.58           C  
ATOM   1253  O   GLN L  44      10.392  -6.628  -3.928  1.00 21.31           O  
ATOM   1254  CB  GLN L  44       9.591  -4.729  -1.766  1.00 13.61           C  
ATOM   1255  CG  GLN L  44       8.147  -5.135  -1.505  1.00 13.61           C  
ATOM   1256  CD  GLN L  44       7.191  -3.956  -1.530  1.00 13.61           C  
ATOM   1257  OE1 GLN L  44       7.311  -3.060  -2.369  1.00 13.61           O  
ATOM   1258  NE2 GLN L  44       6.233  -3.948  -0.609  1.00 13.61           N  
ATOM   1259  N   LYS L  45      10.050  -8.125  -2.275  1.00 27.14           N  
ATOM   1260  CA  LYS L  45       9.713  -9.216  -3.166  1.00 33.64           C  
ATOM   1261  C   LYS L  45       8.193  -9.176  -3.281  1.00 39.72           C  
ATOM   1262  O   LYS L  45       7.490  -8.889  -2.295  1.00 38.98           O  
ATOM   1263  CB  LYS L  45      10.190 -10.539  -2.571  1.00 32.18           C  
ATOM   1264  CG  LYS L  45      11.701 -10.651  -2.427  1.00 32.18           C  
ATOM   1265  CD  LYS L  45      12.110 -12.009  -1.870  1.00 32.18           C  
ATOM   1266  CE  LYS L  45      13.620 -12.111  -1.689  1.00 32.18           C  
ATOM   1267  NZ  LYS L  45      14.030 -13.453  -1.178  1.00 32.18           N  
ATOM   1268  N   PRO L  46       7.665  -9.440  -4.491  1.00 43.85           N  
ATOM   1269  CA  PRO L  46       6.227  -9.439  -4.780  1.00 44.39           C  
ATOM   1270  C   PRO L  46       5.345 -10.053  -3.697  1.00 42.61           C  
ATOM   1271  O   PRO L  46       5.604 -11.155  -3.207  1.00 42.17           O  
ATOM   1272  CB  PRO L  46       6.139 -10.208  -6.107  1.00 45.53           C  
ATOM   1273  CG  PRO L  46       7.466  -9.972  -6.757  1.00 45.53           C  
ATOM   1274  CD  PRO L  46       8.439 -10.133  -5.514  1.00 43.85           C  
ATOM   1275  N   GLY L  47       4.330  -9.289  -3.299  1.00 41.91           N  
ATOM   1276  CA  GLY L  47       3.400  -9.737  -2.282  1.00 39.63           C  
ATOM   1277  C   GLY L  47       3.961  -9.719  -0.879  1.00 39.87           C  
ATOM   1278  O   GLY L  47       3.382 -10.318   0.023  1.00 45.44           O  
ATOM   1279  N   GLN L  48       5.075  -9.026  -0.680  1.00 39.62           N  
ATOM   1280  CA  GLN L  48       5.698  -8.945   0.630  1.00 33.94           C  
ATOM   1281  C   GLN L  48       6.033  -7.522   1.006  1.00 31.01           C  
ATOM   1282  O   GLN L  48       5.957  -6.626   0.172  1.00 28.93           O  
ATOM   1283  CB  GLN L  48       6.942  -9.805   0.646  1.00 34.32           C  
ATOM   1284  CG  GLN L  48       6.679 -11.290   0.433  1.00 34.32           C  
ATOM   1285  CD  GLN L  48       7.933 -12.134   0.568  1.00 34.32           C  
ATOM   1286  OE1 GLN L  48       8.994 -11.638   0.955  1.00 34.32           O  
ATOM   1287  NE2 GLN L  48       7.821 -13.419   0.248  1.00 34.32           N  
ATOM   1288  N   SER L  49       6.347  -7.304   2.278  1.00 30.82           N  
ATOM   1289  CA  SER L  49       6.712  -5.973   2.760  1.00 30.07           C  
ATOM   1290  C   SER L  49       8.198  -5.732   2.514  1.00 28.11           C  
ATOM   1291  O   SER L  49       8.956  -6.677   2.304  1.00 33.40           O  
ATOM   1292  CB  SER L  49       6.385  -5.839   4.248  1.00 26.58           C  
ATOM   1293  OG  SER L  49       7.099  -6.797   5.009  1.00 26.58           O  
ATOM   1294  N   PRO L  50       8.626  -4.463   2.480  1.00 27.38           N  
ATOM   1295  CA  PRO L  50      10.051  -4.225   2.243  1.00 26.26           C  
ATOM   1296  C   PRO L  50      10.897  -4.863   3.335  1.00 28.50           C  
ATOM   1297  O   PRO L  50      10.409  -5.084   4.446  1.00 31.80           O  
ATOM   1298  CB  PRO L  50      10.147  -2.695   2.278  1.00 26.97           C  
ATOM   1299  CG  PRO L  50       8.768  -2.232   1.924  1.00 26.97           C  
ATOM   1300  CD  PRO L  50       7.865  -3.240   2.652  1.00 27.38           C  
ATOM   1301  N   LYS L  51      12.126  -5.248   2.980  1.00 29.75           N  
ATOM   1302  CA  LYS L  51      13.080  -5.835   3.919  1.00 25.97           C  
ATOM   1303  C   LYS L  51      14.363  -5.050   3.809  1.00 23.10           C  
ATOM   1304  O   LYS L  51      14.839  -4.781   2.707  1.00 20.61           O  
ATOM   1305  CB  LYS L  51      13.363  -7.296   3.600  1.00 30.15           C  
ATOM   1306  CG  LYS L  51      14.440  -7.929   4.470  1.00 30.15           C  
ATOM   1307  CD  LYS L  51      14.758  -9.350   4.021  1.00 30.15           C  
ATOM   1308  CE  LYS L  51      15.871  -9.968   4.857  1.00 30.15           C  
ATOM   1309  NZ  LYS L  51      16.242 -11.330   4.371  1.00 30.15           N  
ATOM   1310  N   LEU L  52      14.917  -4.687   4.957  1.00 16.97           N  
ATOM   1311  CA  LEU L  52      16.137  -3.911   5.020  1.00 14.22           C  
ATOM   1312  C   LEU L  52      17.387  -4.731   4.681  1.00 17.65           C  
ATOM   1313  O   LEU L  52      17.535  -5.859   5.140  1.00 21.32           O  
ATOM   1314  CB  LEU L  52      16.263  -3.328   6.422  1.00 11.72           C  
ATOM   1315  CG  LEU L  52      17.501  -2.477   6.715  1.00 11.72           C  
ATOM   1316  CD1 LEU L  52      17.478  -1.200   5.890  1.00 11.72           C  
ATOM   1317  CD2 LEU L  52      17.585  -2.153   8.200  1.00 11.72           C  
ATOM   1318  N   LEU L  53      18.251  -4.178   3.833  1.00 17.03           N  
ATOM   1319  CA  LEU L  53      19.519  -4.809   3.466  1.00 16.91           C  
ATOM   1320  C   LEU L  53      20.611  -3.999   4.164  1.00 17.11           C  
ATOM   1321  O   LEU L  53      21.198  -4.444   5.145  1.00 22.37           O  
ATOM   1322  CB  LEU L  53      19.742  -4.770   1.940  1.00 18.39           C  
ATOM   1323  CG  LEU L  53      18.747  -5.541   1.069  1.00 18.39           C  
ATOM   1324  CD1 LEU L  53      19.049  -5.324  -0.406  1.00 18.39           C  
ATOM   1325  CD2 LEU L  53      18.780  -7.024   1.409  1.00 18.39           C  
ATOM   1326  N   ILE L  54      20.791  -2.762   3.714  1.00 19.38           N  
ATOM   1327  CA  ILE L  54      21.805  -1.840   4.243  1.00 17.01           C  
ATOM   1328  C   ILE L  54      21.203  -0.602   4.957  1.00 16.23           C  
ATOM   1329  O   ILE L  54      20.237  -0.032   4.467  1.00 26.17           O  
ATOM   1330  CB  ILE L  54      22.704  -1.318   3.062  1.00 14.82           C  
ATOM   1331  CG1 ILE L  54      23.403  -2.488   2.359  1.00 14.82           C  
ATOM   1332  CD1 ILE L  54      24.497  -3.144   3.186  1.00 14.82           C  
ATOM   1333  CG2 ILE L  54      23.728  -0.299   3.567  1.00 14.82           C  
ATOM   1334  N   TYR L  55      21.754  -0.204   6.106  9.00  0.00           N  
ATOM   1335  CA  TYR L  55      21.305   0.998   6.804  9.00  0.00           C  
ATOM   1336  C   TYR L  55      22.508   1.865   7.044  9.00  0.00           C  
ATOM   1337  O   TYR L  55      23.612   1.371   7.281  9.00  0.00           O  
ATOM   1338  CB  TYR L  55      20.564   0.735   8.129  9.00  0.00           C  
ATOM   1339  CG  TYR L  55      21.419   0.084   9.190  9.00  0.00           C  
ATOM   1340  CD1 TYR L  55      21.609  -1.295   9.208  9.00  0.00           C  
ATOM   1341  CD2 TYR L  55      22.034   0.848  10.178  9.00  0.00           C  
ATOM   1342  CE1 TYR L  55      22.391  -1.899  10.185  9.00  0.00           C  
ATOM   1343  CE2 TYR L  55      22.819   0.254  11.160  9.00  0.00           C  
ATOM   1344  CZ  TYR L  55      23.020  -1.116  11.136  9.00  0.00           C  
ATOM   1345  OH  TYR L  55      23.850  -1.701  12.064  9.00  0.00           O  
ATOM   1346  N   LYS L  56      22.298   3.168   6.978  8.00  0.00           N  
ATOM   1347  CA  LYS L  56      23.372   4.127   7.160  8.00  0.00           C  
ATOM   1348  C   LYS L  56      24.502   3.900   6.181  8.00  0.00           C  
ATOM   1349  O   LYS L  56      25.645   3.730   6.553  8.00  0.00           O  
ATOM   1350  CB  LYS L  56      23.856   4.162   8.603  8.00  0.00           C  
ATOM   1351  CG  LYS L  56      22.854   4.755   9.584  8.00  0.00           C  
ATOM   1352  CD  LYS L  56      23.534   5.207  10.871  8.00  0.00           C  
ATOM   1353  CE  LYS L  56      24.028   4.022  11.692  8.00  0.00           C  
ATOM   1354  NZ  LYS L  56      24.715   4.459  12.943  8.00  0.00           N  
ATOM   1355  N   VAL L  57      24.137   3.883   4.908  6.00  0.00           N  
ATOM   1356  CA  VAL L  57      25.054   3.736   3.792  6.00  0.00           C  
ATOM   1357  C   VAL L  57      25.711   2.394   3.587  6.00  0.00           C  
ATOM   1358  O   VAL L  57      25.546   1.809   2.511  6.00  0.00           O  
ATOM   1359  CB  VAL L  57      26.142   4.813   3.828  6.00  0.00           C  
ATOM   1360  CG1 VAL L  57      27.067   4.690   2.623  6.00  0.00           C  
ATOM   1361  CG2 VAL L  57      25.518   6.202   3.883  6.00  0.00           C  
ATOM   1362  N   SER L  65      26.375   1.850   4.614  6.00  0.00           N  
ATOM   1363  CA  SER L  65      27.095   0.582   4.420  6.00  0.00           C  
ATOM   1364  C   SER L  65      26.971  -0.586   5.378  6.00  0.00           C  
ATOM   1365  O   SER L  65      27.563  -1.633   5.126  6.00  0.00           O  
ATOM   1366  CB  SER L  65      28.577   0.875   4.263  6.00  0.00           C  
ATOM   1367  OG  SER L  65      29.086   1.528   5.412  6.00  0.00           O  
ATOM   1368  N   ASN L  66      26.218  -0.433   6.455  7.00  0.00           N  
ATOM   1369  CA  ASN L  66      26.077  -1.509   7.425  7.00  0.00           C  
ATOM   1370  C   ASN L  66      25.009  -2.465   6.960  7.00  0.00           C  
ATOM   1371  O   ASN L  66      23.981  -2.028   6.464  7.00  0.00           O  
ATOM   1372  CB  ASN L  66      25.676  -0.914   8.763  7.00  0.00           C  
ATOM   1373  CG  ASN L  66      26.699   0.066   9.304  7.00  0.00           C  
ATOM   1374  OD1 ASN L  66      27.778  -0.327   9.751  7.00  0.00           O  
ATOM   1375  ND2 ASN L  66      26.368   1.350   9.268  7.00  0.00           N  
ATOM   1376  N   ARG L  67      25.264  -3.762   7.088  9.00  0.00           N  
ATOM   1377  CA  ARG L  67      24.315  -4.807   6.718  9.00  0.00           C  
ATOM   1378  C   ARG L  67      23.417  -5.181   7.898  9.00  0.00           C  
ATOM   1379  O   ARG L  67      23.846  -5.163   9.051  9.00  0.00           O  
ATOM   1380  CB  ARG L  67      25.043  -6.064   6.252  9.00  0.00           C  
ATOM   1381  CG  ARG L  67      25.499  -6.024   4.804  9.00  0.00           C  
ATOM   1382  CD  ARG L  67      26.050  -7.370   4.358  9.00  0.00           C  
ATOM   1383  NE  ARG L  67      27.220  -7.765   5.137  9.00  0.00           N  
ATOM   1384  CZ  ARG L  67      28.455  -7.315   4.929  9.00  0.00           C  
ATOM   1385  NH2 ARG L  67      29.452  -7.745   5.691  9.00  0.00           N  
ATOM   1386  NH1 ARG L  67      28.699  -6.436   3.962  9.00  0.00           N  
ATOM   1387  N   PHE L  68      22.166  -5.496   7.594  8.67  0.00           N  
ATOM   1388  CA  PHE L  68      21.177  -5.892   8.582  8.67  0.00           C  
ATOM   1389  C   PHE L  68      21.460  -7.366   8.897  8.67  0.00           C  
ATOM   1390  O   PHE L  68      22.163  -8.035   8.141  8.67  0.00           O  
ATOM   1391  CB  PHE L  68      19.795  -5.726   7.951  8.67  0.00           C  
ATOM   1392  CG  PHE L  68      18.653  -5.980   8.896  8.67  0.00           C  
ATOM   1393  CD1 PHE L  68      18.520  -5.239  10.063  8.67  0.00           C  
ATOM   1394  CD2 PHE L  68      17.707  -6.958   8.613  8.67  0.00           C  
ATOM   1395  CE1 PHE L  68      17.462  -5.470  10.937  8.67  0.00           C  
ATOM   1396  CE2 PHE L  68      16.646  -7.195   9.481  8.67  0.00           C  
ATOM   1397  CZ  PHE L  68      16.534  -6.461  10.651  8.67  0.00           C  
ATOM   1398  N   SER L  69      20.882  -7.882   9.979  8.50  0.00           N  
ATOM   1399  CA  SER L  69      21.086  -9.265  10.402  8.50  0.00           C  
ATOM   1400  C   SER L  69      20.898 -10.291   9.304  8.50  0.00           C  
ATOM   1401  O   SER L  69      19.880 -10.333   8.614  8.50  0.00           O  
ATOM   1402  CB  SER L  69      20.136  -9.631  11.547  8.50  0.00           C  
ATOM   1403  OG  SER L  69      20.355 -10.962  11.977  8.50  0.00           O  
ATOM   1404  N   GLY L  70      21.898 -11.139   9.135  1.00 24.74           N  
ATOM   1405  CA  GLY L  70      21.789 -12.192   8.156  1.00 19.27           C  
ATOM   1406  C   GLY L  70      22.016 -11.802   6.725  1.00 16.58           C  
ATOM   1407  O   GLY L  70      22.121 -12.679   5.908  1.00 20.64           O  
ATOM   1408  N   VAL L  71      22.114 -10.522   6.398  1.00 16.79           N  
ATOM   1409  CA  VAL L  71      22.357 -10.142   5.003  1.00 18.30           C  
ATOM   1410  C   VAL L  71      23.822 -10.442   4.644  1.00 23.95           C  
ATOM   1411  O   VAL L  71      24.735 -10.039   5.357  1.00 29.42           O  
ATOM   1412  CB  VAL L  71      22.015  -8.661   4.761  1.00 15.38           C  
ATOM   1413  CG1 VAL L  71      22.371  -8.247   3.338  1.00 15.38           C  
ATOM   1414  CG2 VAL L  71      20.540  -8.400   5.040  1.00 15.38           C  
ATOM   1415  N   PRO L  72      24.053 -11.190   3.553  1.00 25.83           N  
ATOM   1416  CA  PRO L  72      25.369 -11.591   3.058  1.00 28.62           C  
ATOM   1417  C   PRO L  72      26.218 -10.486   2.448  1.00 28.31           C  
ATOM   1418  O   PRO L  72      25.686  -9.526   1.903  1.00 26.65           O  
ATOM   1419  CB  PRO L  72      25.019 -12.658   2.026  1.00 28.75           C  
ATOM   1420  CG  PRO L  72      23.682 -13.169   2.464  1.00 28.75           C  
ATOM   1421  CD  PRO L  72      22.960 -11.900   2.930  1.00 25.83           C  
ATOM   1422  N   ASP L  74      27.539 -10.675   2.468  1.00 28.17           N  
ATOM   1423  CA  ASP L  74      28.464  -9.673   1.935  1.00 31.65           C  
ATOM   1424  C   ASP L  74      28.482  -9.400   0.426  1.00 27.12           C  
ATOM   1425  O   ASP L  74      29.282  -8.579  -0.032  1.00 32.06           O  
ATOM   1426  CB  ASP L  74      29.894  -9.843   2.501  1.00 37.46           C  
ATOM   1427  CG  ASP L  74      30.543 -11.155   2.094  1.00 37.46           C  
ATOM   1428  OD1 ASP L  74      29.901 -11.953   1.378  1.00 37.46           O  
ATOM   1429  OD2 ASP L  74      31.703 -11.392   2.495  1.00 37.46           O  
ATOM   1430  N   ARG L  75      27.643 -10.093  -0.350  1.00 23.82           N  
ATOM   1431  CA  ARG L  75      27.563  -9.814  -1.792  1.00 19.10           C  
ATOM   1432  C   ARG L  75      26.961  -8.416  -1.915  1.00 21.64           C  
ATOM   1433  O   ARG L  75      27.070  -7.763  -2.959  1.00 21.82           O  
ATOM   1434  CB  ARG L  75      26.603 -10.731  -2.524  1.00 15.67           C  
ATOM   1435  CG  ARG L  75      26.948 -12.207  -2.426  1.00 15.67           C  
ATOM   1436  CD  ARG L  75      26.035 -13.050  -3.303  1.00 15.67           C  
ATOM   1437  NE  ARG L  75      24.659 -13.053  -2.813  1.00 15.67           N  
ATOM   1438  CZ  ARG L  75      23.664 -12.351  -3.351  1.00 15.67           C  
ATOM   1439  NH2 ARG L  75      22.449 -12.418  -2.823  1.00 15.67           N  
ATOM   1440  NH1 ARG L  75      23.877 -11.582  -4.413  1.00 15.67           N  
ATOM   1441  N   PHE L  76      26.266  -7.999  -0.857  1.00 21.65           N  
ATOM   1442  CA  PHE L  76      25.618  -6.699  -0.799  1.00 20.80           C  
ATOM   1443  C   PHE L  76      26.476  -5.705  -0.059  1.00 20.10           C  
ATOM   1444  O   PHE L  76      26.770  -5.872   1.126  1.00 18.39           O  
ATOM   1445  CB  PHE L  76      24.282  -6.791  -0.059  1.00 18.30           C  
ATOM   1446  CG  PHE L  76      23.224  -7.569  -0.793  1.00 18.30           C  
ATOM   1447  CD1 PHE L  76      22.435  -6.957  -1.758  1.00 18.30           C  
ATOM   1448  CD2 PHE L  76      23.023  -8.916  -0.519  1.00 18.30           C  
ATOM   1449  CE1 PHE L  76      21.459  -7.675  -2.441  1.00 18.30           C  
ATOM   1450  CE2 PHE L  76      22.049  -9.642  -1.197  1.00 18.30           C  
ATOM   1451  CZ  PHE L  76      21.256  -9.016  -2.147  1.00 18.30           C  
ATOM   1452  N   SER L  77      26.863  -4.652  -0.749  1.00 17.01           N  
ATOM   1453  CA  SER L  77      27.640  -3.625  -0.112  1.00 15.98           C  
ATOM   1454  C   SER L  77      26.992  -2.316  -0.540  1.00 17.94           C  
ATOM   1455  O   SER L  77      26.313  -2.252  -1.563  1.00 18.11           O  
ATOM   1456  CB  SER L  77      29.104  -3.718  -0.526  1.00 18.41           C  
ATOM   1457  OG  SER L  77      29.254  -3.454  -1.909  1.00 18.41           O  
ATOM   1458  N   GLY L  78      27.158  -1.289   0.272  1.00 20.92           N  
ATOM   1459  CA  GLY L  78      26.590  -0.001  -0.038  1.00 23.16           C  
ATOM   1460  C   GLY L  78      27.697   1.022   0.054  1.00 23.99           C  
ATOM   1461  O   GLY L  78      28.634   0.881   0.849  1.00 25.66           O  
ATOM   1462  N   SER L  79      27.576   2.074  -0.736  1.00 25.89           N  
ATOM   1463  CA  SER L  79      28.576   3.118  -0.746  1.00 25.19           C  
ATOM   1464  C   SER L  79      27.958   4.435  -1.210  1.00 24.93           C  
ATOM   1465  O   SER L  79      26.834   4.455  -1.709  1.00 27.67           O  
ATOM   1466  CB  SER L  79      29.714   2.709  -1.687  1.00 29.79           C  
ATOM   1467  OG  SER L  79      29.243   2.568  -3.015  1.00 29.79           O  
ATOM   1468  N   GLY L  80      28.670   5.529  -0.979  1.00 21.90           N  
ATOM   1469  CA  GLY L  80      28.187   6.813  -1.412  1.00 25.99           C  
ATOM   1470  C   GLY L  80      28.525   7.931  -0.454  1.00 27.92           C  
ATOM   1471  O   GLY L  80      29.083   7.690   0.626  1.00 25.54           O  
ATOM   1472  N   SER L  83      28.092   9.138  -0.818  1.00 27.22           N  
ATOM   1473  CA  SER L  83      28.365  10.299  -0.004  1.00 29.51           C  
ATOM   1474  C   SER L  83      27.496  11.501  -0.387  1.00 29.31           C  
ATOM   1475  O   SER L  83      27.191  11.720  -1.560  1.00 32.58           O  
ATOM   1476  CB  SER L  83      29.842  10.659  -0.180  1.00 28.99           C  
ATOM   1477  OG  SER L  83      30.125  10.979  -1.530  1.00 28.99           O  
ATOM   1478  N   GLY L  84      27.096  12.270   0.618  1.00 28.75           N  
ATOM   1479  CA  GLY L  84      26.323  13.475   0.387  1.00 23.66           C  
ATOM   1480  C   GLY L  84      24.992  13.281  -0.278  1.00 22.74           C  
ATOM   1481  O   GLY L  84      23.974  13.175   0.399  1.00 22.22           O  
ATOM   1482  N   THR L  85      24.993  13.248  -1.604  1.00 24.44           N  
ATOM   1483  CA  THR L  85      23.757  13.076  -2.360  1.00 26.79           C  
ATOM   1484  C   THR L  85      23.777  11.881  -3.289  1.00 30.66           C  
ATOM   1485  O   THR L  85      22.733  11.490  -3.799  1.00 34.90           O  
ATOM   1486  CB  THR L  85      23.456  14.305  -3.215  1.00 24.09           C  
ATOM   1487  OG1 THR L  85      24.538  14.520  -4.129  1.00 24.09           O  
ATOM   1488  CG2 THR L  85      23.277  15.549  -2.351  1.00 24.09           C  
ATOM   1489  N   ASP L  86      24.959  11.332  -3.560  1.00 32.75           N  
ATOM   1490  CA  ASP L  86      25.050  10.175  -4.447  1.00 35.20           C  
ATOM   1491  C   ASP L  86      25.350   8.904  -3.692  1.00 31.72           C  
ATOM   1492  O   ASP L  86      26.209   8.906  -2.812  1.00 34.61           O  
ATOM   1493  CB  ASP L  86      26.109  10.392  -5.522  1.00 44.65           C  
ATOM   1494  CG  ASP L  86      25.777  11.538  -6.463  1.00 44.65           C  
ATOM   1495  OD1 ASP L  86      24.749  11.462  -7.171  1.00 44.65           O  
ATOM   1496  OD2 ASP L  86      26.549  12.520  -6.497  1.00 44.65           O  
ATOM   1497  N   PHE L  87      24.648   7.825  -4.037  1.00 25.60           N  
ATOM   1498  CA  PHE L  87      24.832   6.536  -3.379  1.00 21.74           C  
ATOM   1499  C   PHE L  87      24.621   5.353  -4.307  1.00 24.01           C  
ATOM   1500  O   PHE L  87      23.731   5.366  -5.170  1.00 22.82           O  
ATOM   1501  CB  PHE L  87      23.892   6.402  -2.175  1.00 17.40           C  
ATOM   1502  CG  PHE L  87      24.053   7.486  -1.145  1.00 17.40           C  
ATOM   1503  CD1 PHE L  87      23.380   8.695  -1.277  1.00 17.40           C  
ATOM   1504  CD2 PHE L  87      24.874   7.294  -0.041  1.00 17.40           C  
ATOM   1505  CE1 PHE L  87      23.525   9.698  -0.323  1.00 17.40           C  
ATOM   1506  CE2 PHE L  87      25.023   8.292   0.917  1.00 17.40           C  
ATOM   1507  CZ  PHE L  87      24.361   9.500   0.766  1.00 17.40           C  
ATOM   1508  N   THR L  88      25.392   4.298  -4.049  1.00 24.46           N  
ATOM   1509  CA  THR L  88      25.355   3.083  -4.841  1.00 21.23           C  
ATOM   1510  C   THR L  88      25.178   1.850  -3.971  1.00 20.70           C  
ATOM   1511  O   THR L  88      25.680   1.783  -2.843  1.00 21.89           O  
ATOM   1512  CB  THR L  88      26.673   2.947  -5.622  1.00 24.78           C  
ATOM   1513  OG1 THR L  88      26.847   4.097  -6.457  1.00 24.78           O  
ATOM   1514  CG2 THR L  88      26.674   1.694  -6.491  1.00 24.78           C  
ATOM   1515  N   LEU L  89      24.391   0.913  -4.478  1.00 21.68           N  
ATOM   1516  CA  LEU L  89      24.147  -0.363  -3.825  1.00 23.11           C  
ATOM   1517  C   LEU L  89      24.721  -1.345  -4.833  1.00 27.40           C  
ATOM   1518  O   LEU L  89      24.440  -1.251  -6.033  1.00 27.64           O  
ATOM   1519  CB  LEU L  89      22.650  -0.643  -3.644  1.00 18.07           C  
ATOM   1520  CG  LEU L  89      22.259  -2.010  -3.078  1.00 18.07           C  
ATOM   1521  CD1 LEU L  89      22.680  -2.123  -1.620  1.00 18.07           C  
ATOM   1522  CD2 LEU L  89      20.761  -2.238  -3.221  1.00 18.07           C  
ATOM   1523  N   LYS L  90      25.563  -2.256  -4.369  1.00 30.78           N  
ATOM   1524  CA  LYS L  90      26.161  -3.213  -5.274  1.00 29.95           C  
ATOM   1525  C   LYS L  90      25.922  -4.646  -4.862  1.00 30.05           C  
ATOM   1526  O   LYS L  90      25.835  -4.975  -3.676  1.00 30.60           O  
ATOM   1527  CB  LYS L  90      27.652  -2.959  -5.408  1.00 28.81           C  
ATOM   1528  CG  LYS L  90      28.003  -1.636  -6.074  1.00 28.81           C  
ATOM   1529  CD  LYS L  90      29.512  -1.455  -6.196  1.00 28.81           C  
ATOM   1530  CE  LYS L  90      29.868  -0.115  -6.827  1.00 28.81           C  
ATOM   1531  NZ  LYS L  90      31.345   0.089  -6.905  1.00 28.81           N  
ATOM   1532  N   ILE L  91      25.730  -5.479  -5.869  1.00 29.11           N  
ATOM   1533  CA  ILE L  91      25.528  -6.894  -5.668  1.00 31.00           C  
ATOM   1534  C   ILE L  91      26.691  -7.465  -6.467  1.00 33.58           C  
ATOM   1535  O   ILE L  91      26.724  -7.345  -7.694  1.00 35.98           O  
ATOM   1536  CB  ILE L  91      24.162  -7.358  -6.225  1.00 25.30           C  
ATOM   1537  CG1 ILE L  91      23.036  -6.448  -5.720  1.00 25.30           C  
ATOM   1538  CD1 ILE L  91      21.681  -6.730  -6.348  1.00 25.30           C  
ATOM   1539  CG2 ILE L  91      23.889  -8.817  -5.851  1.00 25.30           C  
ATOM   1540  N   SER L  92      27.713  -7.929  -5.751  1.00 34.40           N  
ATOM   1541  CA  SER L  92      28.917  -8.489  -6.360  1.00 35.29           C  
ATOM   1542  C   SER L  92      28.658  -9.583  -7.402  1.00 35.71           C  
ATOM   1543  O   SER L  92      29.340  -9.628  -8.430  1.00 33.37           O  
ATOM   1544  CB  SER L  92      29.877  -8.994  -5.273  1.00 34.81           C  
ATOM   1545  OG  SER L  92      29.287 -10.044  -4.528  1.00 34.81           O  
ATOM   1546  N   ARG L  93      27.696 -10.463  -7.116  1.00 38.16           N  
ATOM   1547  CA  ARG L  93      27.314 -11.558  -8.011  1.00 37.35           C  
ATOM   1548  C   ARG L  93      25.876 -11.975  -7.727  1.00 37.72           C  
ATOM   1549  O   ARG L  93      25.580 -12.556  -6.677  1.00 37.88           O  
ATOM   1550  CB  ARG L  93      28.248 -12.750  -7.871  1.00 44.11           C  
ATOM   1551  CG  ARG L  93      29.698 -12.453  -8.211  1.00 44.11           C  
ATOM   1552  CD  ARG L  93      30.589 -13.658  -7.943  1.00 44.11           C  
ATOM   1553  NE  ARG L  93      30.538 -14.073  -6.544  1.00 44.11           N  
ATOM   1554  CZ  ARG L  93      31.231 -13.503  -5.561  1.00 44.11           C  
ATOM   1555  NH2 ARG L  93      31.118 -13.963  -4.322  1.00 44.11           N  
ATOM   1556  NH1 ARG L  93      32.036 -12.475  -5.810  1.00 44.11           N  
ATOM   1557  N   VAL L  94      25.017 -11.722  -8.717  1.00 33.65           N  
ATOM   1558  CA  VAL L  94      23.579 -11.951  -8.667  1.00 28.91           C  
ATOM   1559  C   VAL L  94      23.028 -13.369  -8.673  1.00 30.84           C  
ATOM   1560  O   VAL L  94      23.321 -14.154  -9.568  1.00 32.07           O  
ATOM   1561  CB  VAL L  94      22.897 -11.171  -9.808  1.00 25.70           C  
ATOM   1562  CG1 VAL L  94      21.428 -11.559  -9.928  1.00 25.70           C  
ATOM   1563  CG2 VAL L  94      23.037  -9.670  -9.587  1.00 25.70           C  
ATOM   1564  N   GLU L  95      22.150 -13.639  -7.712  1.00 29.71           N  
ATOM   1565  CA  GLU L  95      21.467 -14.920  -7.581  1.00 35.21           C  
ATOM   1566  C   GLU L  95      20.073 -14.765  -8.198  1.00 36.30           C  
ATOM   1567  O   GLU L  95      19.616 -13.646  -8.427  1.00 38.03           O  
ATOM   1568  CB  GLU L  95      21.275 -15.261  -6.108  1.00 40.03           C  
ATOM   1569  CG  GLU L  95      22.569 -15.438  -5.328  1.00 40.03           C  
ATOM   1570  CD  GLU L  95      22.351 -15.924  -3.903  1.00 40.03           C  
ATOM   1571  OE1 GLU L  95      21.184 -16.163  -3.519  1.00 40.03           O  
ATOM   1572  OE2 GLU L  95      23.352 -16.068  -3.167  1.00 40.03           O  
ATOM   1573  N   ALA L  96      19.364 -15.879  -8.370  1.00 37.97           N  
ATOM   1574  CA  ALA L  96      18.008 -15.861  -8.931  1.00 39.91           C  
ATOM   1575  C   ALA L  96      16.964 -15.431  -7.900  1.00 43.04           C  
ATOM   1576  O   ALA L  96      15.798 -15.235  -8.234  1.00 47.55           O  
ATOM   1577  CB  ALA L  96      17.642 -17.223  -9.502  1.00 36.52           C  
ATOM   1578  N   GLU L  97      17.381 -15.313  -6.643  1.00 41.67           N  
ATOM   1579  CA  GLU L  97      16.481 -14.893  -5.575  1.00 41.36           C  
ATOM   1580  C   GLU L  97      16.528 -13.371  -5.348  1.00 41.06           C  
ATOM   1581  O   GLU L  97      15.719 -12.824  -4.605  1.00 44.54           O  
ATOM   1582  CB  GLU L  97      16.818 -15.638  -4.277  1.00 36.96           C  
ATOM   1583  CG  GLU L  97      18.172 -15.285  -3.681  1.00 36.96           C  
ATOM   1584  CD  GLU L  97      18.639 -16.272  -2.622  1.00 36.96           C  
ATOM   1585  OE1 GLU L  97      18.751 -17.480  -2.930  1.00 36.96           O  
ATOM   1586  OE2 GLU L  97      18.895 -15.835  -1.477  1.00 36.96           O  
ATOM   1587  N   ASP L  98      17.467 -12.690  -6.000  1.00 38.08           N  
ATOM   1588  CA  ASP L  98      17.616 -11.246  -5.843  1.00 33.21           C  
ATOM   1589  C   ASP L  98      16.582 -10.425  -6.576  1.00 31.05           C  
ATOM   1590  O   ASP L  98      16.444  -9.228  -6.353  1.00 33.07           O  
ATOM   1591  CB  ASP L  98      19.016 -10.821  -6.274  1.00 33.30           C  
ATOM   1592  CG  ASP L  98      20.115 -11.453  -5.436  1.00 33.30           C  
ATOM   1593  OD1 ASP L  98      19.837 -11.879  -4.294  1.00 33.30           O  
ATOM   1594  OD2 ASP L  98      21.265 -11.522  -5.920  1.00 33.30           O  
ATOM   1595  N   LEU L  99      15.841 -11.066  -7.455  1.00 32.15           N  
ATOM   1596  CA  LEU L  99      14.858 -10.334  -8.205  1.00 32.33           C  
ATOM   1597  C   LEU L  99      13.792  -9.752  -7.274  1.00 31.77           C  
ATOM   1598  O   LEU L  99      13.343 -10.388  -6.322  1.00 32.97           O  
ATOM   1599  CB  LEU L  99      14.293 -11.190  -9.348  1.00 34.41           C  
ATOM   1600  CG  LEU L  99      13.454 -12.409  -8.958  1.00 34.41           C  
ATOM   1601  CD1 LEU L  99      12.021 -11.995  -8.656  1.00 34.41           C  
ATOM   1602  CD2 LEU L  99      13.486 -13.454 -10.063  1.00 34.41           C  
ATOM   1603  N   GLY L 100      13.462  -8.496  -7.523  1.00 28.01           N  
ATOM   1604  CA  GLY L 100      12.489  -7.800  -6.720  1.00 21.01           C  
ATOM   1605  C   GLY L 100      12.715  -6.356  -7.056  1.00 19.27           C  
ATOM   1606  O   GLY L 100      13.371  -6.048  -8.064  1.00 22.57           O  
ATOM   1607  N   VAL L 101      12.144  -5.466  -6.256  1.00 19.15           N  
ATOM   1608  CA  VAL L 101      12.301  -4.032  -6.466  1.00 16.66           C  
ATOM   1609  C   VAL L 101      13.164  -3.538  -5.313  1.00 18.39           C  
ATOM   1610  O   VAL L 101      13.012  -4.011  -4.187  1.00 24.92           O  
ATOM   1611  CB  VAL L 101      10.921  -3.298  -6.483  1.00 14.39           C  
ATOM   1612  CG1 VAL L 101      11.103  -1.806  -6.738  1.00 14.39           C  
ATOM   1613  CG2 VAL L 101      10.002  -3.911  -7.533  1.00 14.39           C  
ATOM   1614  N   TYR L 102      14.084  -2.618  -5.600  1.00 18.47           N  
ATOM   1615  CA  TYR L 102      14.975  -2.069  -4.591  1.00 17.96           C  
ATOM   1616  C   TYR L 102      14.677  -0.604  -4.402  1.00 18.50           C  
ATOM   1617  O   TYR L 102      14.613   0.136  -5.374  1.00 21.00           O  
ATOM   1618  CB  TYR L 102      16.437  -2.234  -5.023  1.00 18.79           C  
ATOM   1619  CG  TYR L 102      16.901  -3.670  -5.077  1.00 18.79           C  
ATOM   1620  CD1 TYR L 102      16.638  -4.465  -6.189  1.00 18.79           C  
ATOM   1621  CD2 TYR L 102      17.598  -4.235  -4.012  1.00 18.79           C  
ATOM   1622  CE1 TYR L 102      17.058  -5.788  -6.242  1.00 18.79           C  
ATOM   1623  CE2 TYR L 102      18.023  -5.558  -4.054  1.00 18.79           C  
ATOM   1624  CZ  TYR L 102      17.779  -6.317  -5.186  1.00 18.79           C  
ATOM   1625  OH  TYR L 102      18.258  -7.605  -5.261  1.00 18.79           O  
ATOM   1626  N   PHE L 103      14.548  -0.176  -3.153  1.00 16.98           N  
ATOM   1627  CA  PHE L 103      14.254   1.217  -2.850  1.00 17.98           C  
ATOM   1628  C   PHE L 103      15.340   1.778  -1.957  1.00 20.07           C  
ATOM   1629  O   PHE L 103      15.898   1.058  -1.120  1.00 27.37           O  
ATOM   1630  CB  PHE L 103      12.934   1.351  -2.063  1.00 11.77           C  
ATOM   1631  CG  PHE L 103      11.711   0.946  -2.839  1.00 11.77           C  
ATOM   1632  CD1 PHE L 103      11.083   1.845  -3.692  1.00 11.77           C  
ATOM   1633  CD2 PHE L 103      11.192  -0.337  -2.719  1.00 11.77           C  
ATOM   1634  CE1 PHE L 103       9.953   1.472  -4.413  1.00 11.77           C  
ATOM   1635  CE2 PHE L 103      10.063  -0.718  -3.438  1.00 11.77           C  
ATOM   1636  CZ  PHE L 103       9.435   0.193  -4.272  1.00 11.77           C  
ATOM   1637  N   CYS L 104      15.680   3.041  -2.160  1.00 19.80           N  
ATOM   1638  CA  CYS L 104      16.628   3.698  -1.279  1.00 21.38           C  
ATOM   1639  C   CYS L 104      15.711   4.601  -0.460  1.00 19.15           C  
ATOM   1640  O   CYS L 104      14.654   5.000  -0.932  1.00 19.95           O  
ATOM   1641  CB  CYS L 104      17.705   4.483  -2.040  1.00 21.73           C  
ATOM   1642  SG  CYS L 104      17.086   5.798  -3.117  1.00 21.73           S  
ATOM   1643  N   SER L 105      16.057   4.844   0.790  7.00  0.00           N  
ATOM   1644  CA  SER L 105      15.216   5.665   1.622  7.00  0.00           C  
ATOM   1645  C   SER L 105      16.087   6.536   2.501  7.00  0.00           C  
ATOM   1646  O   SER L 105      17.247   6.217   2.706  7.00  0.00           O  
ATOM   1647  CB  SER L 105      14.335   4.760   2.464  7.00  0.00           C  
ATOM   1648  OG  SER L 105      13.569   5.517   3.384  7.00  0.00           O  
ATOM   1649  N   GLN L 106      15.559   7.659   2.966  6.33  0.00           N  
ATOM   1650  CA  GLN L 106      16.323   8.550   3.825  6.33  0.00           C  
ATOM   1651  C   GLN L 106      15.541   8.916   5.070  6.33  0.00           C  
ATOM   1652  O   GLN L 106      14.316   9.062   5.028  6.33  0.00           O  
ATOM   1653  CB  GLN L 106      16.753   9.822   3.075  6.33  0.00           C  
ATOM   1654  CG  GLN L 106      15.602  10.744   2.696  6.33  0.00           C  
ATOM   1655  CD  GLN L 106      15.185  11.661   3.831  6.33  0.00           C  
ATOM   1656  OE1 GLN L 106      15.939  11.876   4.783  6.33  0.00           O  
ATOM   1657  NE2 GLN L 106      13.978  12.209   3.739  6.33  0.00           N  
ATOM   1658  N   SER L 107      16.242   9.006   6.193  6.67  0.00           N  
ATOM   1659  CA  SER L 107      15.613   9.392   7.440  6.67  0.00           C  
ATOM   1660  C   SER L 107      16.424  10.485   8.113  6.67  0.00           C  
ATOM   1661  O   SER L 107      16.322  10.698   9.323  6.67  0.00           O  
ATOM   1662  CB  SER L 107      15.399   8.200   8.366  6.67  0.00           C  
ATOM   1663  OG  SER L 107      16.626   7.548   8.640  6.67  0.00           O  
ATOM   1664  N   THR L 108      17.229  11.183   7.319  8.00  0.00           N  
ATOM   1665  CA  THR L 108      18.050  12.289   7.817  8.00  0.00           C  
ATOM   1666  C   THR L 108      17.097  13.452   8.051  8.00  0.00           C  
ATOM   1667  O   THR L 108      17.107  14.086   9.109  8.00  0.00           O  
ATOM   1668  CB  THR L 108      19.091  12.745   6.747  8.00  0.00           C  
ATOM   1669  OG1 THR L 108      20.009  11.675   6.496  8.00  0.00           O  
ATOM   1670  CG2 THR L 108      19.868  13.969   7.219  8.00  0.00           C  
ATOM   1671  N   HIS L 109      16.277  13.701   7.031  9.00  0.00           N  
ATOM   1672  CA  HIS L 109      15.298  14.782   7.008  9.00  0.00           C  
ATOM   1673  C   HIS L 109      13.886  14.290   7.178  9.00  0.00           C  
ATOM   1674  O   HIS L 109      13.514  13.249   6.634  9.00  0.00           O  
ATOM   1675  CB  HIS L 109      15.340  15.489   5.656  9.00  0.00           C  
ATOM   1676  CG  HIS L 109      16.691  16.019   5.288  9.00  0.00           C  
ATOM   1677  ND1 HIS L 109      17.271  17.093   5.927  9.00  0.00           N  
ATOM   1678  CD2 HIS L 109      17.575  15.617   4.339  9.00  0.00           C  
ATOM   1679  CE1 HIS L 109      18.456  17.329   5.388  9.00  0.00           C  
ATOM   1680  NE2 HIS L 109      18.662  16.449   4.424  9.00  0.00           N  
ATOM   1681  N   VAL L 114      13.099  15.074   7.903  9.33  0.00           N  
ATOM   1682  CA  VAL L 114      11.681  14.800   8.112  9.33  0.00           C  
ATOM   1683  C   VAL L 114      11.009  15.680   7.056  9.33  0.00           C  
ATOM   1684  O   VAL L 114      11.307  16.881   6.978  9.33  0.00           O  
ATOM   1685  CB  VAL L 114      11.198  15.264   9.492  9.33  0.00           C  
ATOM   1686  CG1 VAL L 114       9.692  15.075   9.632  9.33  0.00           C  
ATOM   1687  CG2 VAL L 114      11.935  14.515  10.596  9.33  0.00           C  
ATOM   1688  N   PRO L 115      10.071  15.114   6.268  5.00  0.00           N  
ATOM   1689  CA  PRO L 115       9.608  13.728   6.309  5.00  0.00           C  
ATOM   1690  C   PRO L 115      10.553  12.715   5.655  5.00  0.00           C  
ATOM   1691  O   PRO L 115      11.362  13.075   4.789  5.00  0.00           O  
ATOM   1692  CB  PRO L 115       8.289  13.810   5.541  5.00  0.00           C  
ATOM   1693  CG  PRO L 115       8.511  14.905   4.545  5.00  0.00           C  
ATOM   1694  CD  PRO L 115       9.189  16.007   5.570  5.00  0.00           C  
ATOM   1695  N   PRO L 116      10.438  11.463   6.101  4.67  0.00           N  
ATOM   1696  CA  PRO L 116      11.220  10.346   5.573  4.67  0.00           C  
ATOM   1697  C   PRO L 116      10.767  10.175   4.116  4.67  0.00           C  
ATOM   1698  O   PRO L 116       9.595  10.400   3.801  4.67  0.00           O  
ATOM   1699  CB  PRO L 116      10.924   9.083   6.389  4.67  0.00           C  
ATOM   1700  CG  PRO L 116      10.468   9.602   7.717  4.67  0.00           C  
ATOM   1701  CD  PRO L 116       9.607  10.822   7.330  4.67  0.00           C  
ATOM   1702  N   THR L 117      11.677   9.774   3.232  3.00  0.00           N  
ATOM   1703  CA  THR L 117      11.341   9.628   1.821  3.00  0.00           C  
ATOM   1704  C   THR L 117      11.941   8.372   1.210  3.00  0.00           C  
ATOM   1705  O   THR L 117      13.039   7.943   1.561  3.00  0.00           O  
ATOM   1706  CB  THR L 117      11.898  10.795   1.015  3.00  0.00           C  
ATOM   1707  OG1 THR L 117      13.289  10.956   1.317  3.00  0.00           O  
ATOM   1708  CG2 THR L 117      11.163  12.091   1.339  3.00  0.00           C  
ATOM   1709  N   PHE L 118      11.215   7.762   0.276  1.00 22.56           N  
ATOM   1710  CA  PHE L 118      11.687   6.575  -0.418  1.00 21.21           C  
ATOM   1711  C   PHE L 118      11.939   6.891  -1.883  1.00 23.95           C  
ATOM   1712  O   PHE L 118      11.483   7.914  -2.393  1.00 28.43           O  
ATOM   1713  CB  PHE L 118      10.681   5.449  -0.305  1.00 14.14           C  
ATOM   1714  CG  PHE L 118      10.534   4.892   1.084  1.00 14.14           C  
ATOM   1715  CD1 PHE L 118       9.662   5.476   1.994  1.00 14.14           C  
ATOM   1716  CD2 PHE L 118      11.266   3.779   1.479  1.00 14.14           C  
ATOM   1717  CE1 PHE L 118       9.522   4.961   3.279  1.00 14.14           C  
ATOM   1718  CE2 PHE L 118      11.132   3.257   2.762  1.00 14.14           C  
ATOM   1719  CZ  PHE L 118      10.271   3.859   3.666  1.00 14.14           C  
ATOM   1720  N   GLY L 119      12.752   6.069  -2.533  1.00 25.45           N  
ATOM   1721  CA  GLY L 119      13.026   6.280  -3.940  1.00 24.83           C  
ATOM   1722  C   GLY L 119      11.869   5.655  -4.694  1.00 25.62           C  
ATOM   1723  O   GLY L 119      10.931   5.152  -4.079  1.00 31.32           O  
ATOM   1724  N   GLY L 120      11.941   5.654  -6.019  1.00 28.96           N  
ATOM   1725  CA  GLY L 120      10.879   5.068  -6.828  1.00 28.46           C  
ATOM   1726  C   GLY L 120      11.017   3.571  -7.096  1.00 27.53           C  
ATOM   1727  O   GLY L 120      10.090   2.933  -7.593  1.00 32.31           O  
ATOM   1728  N   GLY L 121      12.164   3.005  -6.751  1.00 19.35           N  
ATOM   1729  CA  GLY L 121      12.373   1.597  -6.976  1.00 19.68           C  
ATOM   1730  C   GLY L 121      13.118   1.328  -8.261  1.00 19.92           C  
ATOM   1731  O   GLY L 121      13.192   2.186  -9.133  1.00 24.49           O  
ATOM   1732  N   THR L 122      13.773   0.173  -8.302  1.00 22.06           N  
ATOM   1733  CA  THR L 122      14.521  -0.315  -9.459  1.00 19.36           C  
ATOM   1734  C   THR L 122      14.207  -1.804  -9.447  1.00 20.80           C  
ATOM   1735  O   THR L 122      14.358  -2.460  -8.415  1.00 23.08           O  
ATOM   1736  CB  THR L 122      16.038  -0.103  -9.306  1.00 17.25           C  
ATOM   1737  OG1 THR L 122      16.316   1.301  -9.265  1.00 17.25           O  
ATOM   1738  CG2 THR L 122      16.803  -0.730 -10.466  1.00 17.25           C  
ATOM   1739  N   LYS L 123      13.638  -2.298 -10.542  1.00 20.78           N  
ATOM   1740  CA  LYS L 123      13.286  -3.697 -10.663  1.00 25.52           C  
ATOM   1741  C   LYS L 123      14.459  -4.486 -11.244  1.00 27.84           C  
ATOM   1742  O   LYS L 123      14.937  -4.191 -12.339  1.00 26.56           O  
ATOM   1743  CB  LYS L 123      12.070  -3.857 -11.570  1.00 30.20           C  
ATOM   1744  CG  LYS L 123      11.519  -5.275 -11.632  1.00 30.20           C  
ATOM   1745  CD  LYS L 123      10.266  -5.349 -12.497  1.00 30.20           C  
ATOM   1746  CE  LYS L 123       9.674  -6.753 -12.509  1.00 30.20           C  
ATOM   1747  NZ  LYS L 123       8.430  -6.826 -13.331  1.00 30.20           N  
ATOM   1748  N   LEU L 124      14.907  -5.492 -10.509  1.00 26.89           N  
ATOM   1749  CA  LEU L 124      16.016  -6.332 -10.930  1.00 27.17           C  
ATOM   1750  C   LEU L 124      15.436  -7.427 -11.801  1.00 24.17           C  
ATOM   1751  O   LEU L 124      14.629  -8.207 -11.324  1.00 29.88           O  
ATOM   1752  CB  LEU L 124      16.658  -6.962  -9.689  1.00 27.78           C  
ATOM   1753  CG  LEU L 124      17.880  -7.856  -9.913  1.00 27.78           C  
ATOM   1754  CD1 LEU L 124      19.028  -7.051 -10.503  1.00 27.78           C  
ATOM   1755  CD2 LEU L 124      18.304  -8.515  -8.609  1.00 27.78           C  
ATOM   1756  N   GLU L 125      15.819  -7.480 -13.068  1.00 21.53           N  
ATOM   1757  CA  GLU L 125      15.321  -8.511 -13.978  1.00 24.02           C  
ATOM   1758  C   GLU L 125      16.451  -9.459 -14.364  1.00 25.81           C  
ATOM   1759  O   GLU L 125      17.481  -9.027 -14.856  1.00 29.92           O  
ATOM   1760  CB  GLU L 125      14.747  -7.866 -15.237  1.00 28.14           C  
ATOM   1761  CG  GLU L 125      13.570  -6.934 -14.988  1.00 28.14           C  
ATOM   1762  CD  GLU L 125      13.080  -6.235 -16.246  1.00 28.14           C  
ATOM   1763  OE1 GLU L 125      13.880  -5.520 -16.890  1.00 28.14           O  
ATOM   1764  OE2 GLU L 125      11.888  -6.402 -16.590  1.00 28.14           O  
ATOM   1765  N   ILE L 126      16.257 -10.750 -14.145  1.00 26.82           N  
ATOM   1766  CA  ILE L 126      17.262 -11.762 -14.467  1.00 24.73           C  
ATOM   1767  C   ILE L 126      17.249 -12.131 -15.956  1.00 27.06           C  
ATOM   1768  O   ILE L 126      16.192 -12.381 -16.529  1.00 30.98           O  
ATOM   1769  CB  ILE L 126      17.008 -13.057 -13.650  1.00 23.89           C  
ATOM   1770  CG1 ILE L 126      17.013 -12.756 -12.147  1.00 23.89           C  
ATOM   1771  CD1 ILE L 126      18.332 -12.204 -11.630  1.00 23.89           C  
ATOM   1772  CG2 ILE L 126      18.046 -14.129 -13.992  1.00 23.89           C  
ATOM   1773  N   LYS L 127      18.413 -12.110 -16.597  1.00 31.68           N  
ATOM   1774  CA  LYS L 127      18.531 -12.504 -18.002  1.00 27.72           C  
ATOM   1775  C   LYS L 127      19.017 -13.936 -17.961  1.00 27.91           C  
ATOM   1776  O   LYS L 127      20.021 -14.234 -17.312  1.00 31.07           O  
ATOM   1777  CB  LYS L 127      19.568 -11.664 -18.739  1.00 29.53           C  
ATOM   1778  CG  LYS L 127      19.092 -10.266 -19.109  1.00 29.53           C  
ATOM   1779  CD  LYS L 127      20.199  -9.457 -19.774  1.00 29.53           C  
ATOM   1780  CE  LYS L 127      19.734  -8.048 -20.120  1.00 29.53           C  
ATOM   1781  NZ  LYS L 127      20.848  -7.210 -20.655  1.00 29.53           N  
TER
END
