# Supplementary material for: A Novel Anti-Kv10.1 Nanobody Fused to Single-Chain TRAIL Enhances Apoptosis Induction in Cancer Cells
Source: Front Pharmacol. 2020 May 14;11:686. doi: 10.3389/fphar.2020.00686 (PMC7246340; doi:10.3389/fphar.2020.00686)
Supplement: Supplementary file 1 [file DataSheet_1.zip › VHHD9model.pdb]

ATOM      1  N   GLN H   1     -14.093  24.731  24.133  1.00 50.82           N  
ATOM      2  CA  GLN H   1     -13.702  23.441  24.773  1.00 44.69           C  
ATOM      3  C   GLN H   1     -14.152  22.304  23.851  1.00 44.74           C  
ATOM      4  O   GLN H   1     -14.989  22.556  22.976  1.00 48.08           O  
ATOM      5  CB  GLN H   1     -14.336  23.322  26.159  1.00 44.85           C  
ATOM      6  CG  GLN H   1     -13.826  24.340  27.170  1.00 44.85           C  
ATOM      7  CD  GLN H   1     -14.579  24.290  28.487  1.00 44.85           C  
ATOM      8  OE1 GLN H   1     -15.484  23.471  28.669  1.00 44.85           O  
ATOM      9  NE2 GLN H   1     -14.212  25.166  29.415  1.00 44.85           N  
ATOM     10  N   VAL H   2     -13.659  21.067  23.995  1.00 41.92           N  
ATOM     11  CA  VAL H   2     -12.752  20.582  25.055  1.00 36.40           C  
ATOM     12  C   VAL H   2     -11.552  21.472  25.398  1.00 31.39           C  
ATOM     13  O   VAL H   2     -10.848  21.927  24.497  1.00 31.98           O  
ATOM     14  CB  VAL H   2     -12.134  19.162  24.698  1.00 34.49           C  
ATOM     15  CG1 VAL H   2     -11.119  18.731  25.751  1.00 34.49           C  
ATOM     16  CG2 VAL H   2     -13.236  18.119  24.560  1.00 34.49           C  
ATOM     17  N   GLN H   3     -11.347  21.750  26.691  1.00 27.51           N  
ATOM     18  CA  GLN H   3     -10.035  22.203  27.171  1.00 22.38           C  
ATOM     19  C   GLN H   3      -9.246  20.966  27.534  1.00 16.06           C  
ATOM     20  O   GLN H   3      -9.805  20.018  28.070  1.00 16.68           O  
ATOM     21  CB  GLN H   3     -10.105  23.053  28.435  1.00 29.91           C  
ATOM     22  CG  GLN H   3     -10.652  24.457  28.216  1.00 29.91           C  
ATOM     23  CD  GLN H   3     -10.602  25.310  29.470  1.00 29.91           C  
ATOM     24  OE1 GLN H   3     -11.230  24.988  30.481  1.00 29.91           O  
ATOM     25  NE2 GLN H   3      -9.854  26.407  29.413  1.00 29.91           N  
ATOM     26  N   LEU H   4      -7.953  21.004  27.247  1.00 12.78           N  
ATOM     27  CA  LEU H   4      -7.049  19.889  27.481  1.00 10.99           C  
ATOM     28  C   LEU H   4      -5.955  20.397  28.384  1.00 11.32           C  
ATOM     29  O   LEU H   4      -5.379  21.431  28.091  1.00 12.98           O  
ATOM     30  CB  LEU H   4      -6.468  19.373  26.168  1.00 11.29           C  
ATOM     31  CG  LEU H   4      -7.457  18.844  25.127  1.00 11.29           C  
ATOM     32  CD1 LEU H   4      -6.731  18.460  23.847  1.00 11.29           C  
ATOM     33  CD2 LEU H   4      -8.228  17.654  25.681  1.00 11.29           C  
ATOM     34  N   VAL H   5      -5.668  19.669  29.460  1.00 10.11           N  
ATOM     35  CA  VAL H   5      -4.700  20.113  30.459  1.00 10.79           C  
ATOM     36  C   VAL H   5      -3.673  19.022  30.745  1.00 10.40           C  
ATOM     37  O   VAL H   5      -4.029  17.985  31.304  1.00 11.38           O  
ATOM     38  CB  VAL H   5      -5.428  20.519  31.751  1.00 10.39           C  
ATOM     39  CG1 VAL H   5      -4.435  20.984  32.810  1.00 10.39           C  
ATOM     40  CG2 VAL H   5      -6.455  21.608  31.466  1.00 10.39           C  
ATOM     41  N   GLN H   6      -2.431  19.260  30.336  1.00  9.83           N  
ATOM     42  CA  GLN H   6      -1.360  18.276  30.521  1.00 10.27           C  
ATOM     43  C   GLN H   6      -0.579  18.445  31.818  1.00 11.26           C  
ATOM     44  O   GLN H   6      -0.394  19.574  32.307  1.00 10.34           O  
ATOM     45  CB  GLN H   6      -0.348  18.348  29.385  1.00 11.44           C  
ATOM     46  CG  GLN H   6      -0.920  18.008  28.015  1.00 11.44           C  
ATOM     47  CD  GLN H   6      -1.594  19.193  27.349  1.00 11.44           C  
ATOM     48  OE1 GLN H   6      -2.159  19.072  26.259  1.00 11.44           O  
ATOM     49  NE2 GLN H   6      -1.541  20.350  28.000  1.00 11.44           N  
ATOM     50  N   SER H   7      -0.093  17.326  32.350  1.00  9.61           N  
ATOM     51  CA  SER H   7       0.820  17.363  33.479  1.00  9.42           C  
ATOM     52  C   SER H   7       1.712  16.140  33.403  1.00  9.11           C  
ATOM     53  O   SER H   7       1.525  15.278  32.542  1.00 10.32           O  
ATOM     54  CB  SER H   7       0.024  17.405  34.779  1.00 10.02           C  
ATOM     55  OG  SER H   7      -0.882  16.318  34.851  1.00 10.02           O  
ATOM     56  N   GLY H   8       2.702  16.077  34.284  1.00  9.16           N  
ATOM     57  CA  GLY H   8       3.556  14.912  34.400  1.00 10.51           C  
ATOM     58  C   GLY H   8       4.958  15.090  33.886  1.00  9.79           C  
ATOM     59  O   GLY H   8       5.776  14.176  34.021  1.00 10.66           O  
ATOM     60  N   GLY H   9       5.286  16.250  33.334  1.00  9.16           N  
ATOM     61  CA  GLY H   9       6.631  16.493  32.853  1.00 10.34           C  
ATOM     62  C   GLY H   9       7.662  16.537  33.970  1.00 10.13           C  
ATOM     63  O   GLY H   9       7.337  16.506  35.166  1.00 10.52           O  
ATOM     64  N   GLY H  11       8.918  16.612  33.578  1.00  9.11           N  
ATOM     65  CA  GLY H  11      10.001  16.649  34.535  1.00 10.94           C  
ATOM     66  C   GLY H  11      11.339  16.539  33.843  1.00 10.13           C  
ATOM     67  O   GLY H  11      11.425  16.394  32.620  1.00 10.74           O  
ATOM     68  N   LEU H  12      12.390  16.659  34.653  1.00 11.02           N  
ATOM     69  CA  LEU H  12      13.776  16.413  34.245  1.00 11.91           C  
ATOM     70  C   LEU H  12      14.154  15.026  34.766  1.00 11.66           C  
ATOM     71  O   LEU H  12      14.037  14.764  35.966  1.00 14.09           O  
ATOM     72  CB  LEU H  12      14.711  17.506  34.796  1.00 13.99           C  
ATOM     73  CG  LEU H  12      16.211  17.328  34.553  1.00 13.99           C  
ATOM     74  CD1 LEU H  12      16.517  17.353  33.063  1.00 13.99           C  
ATOM     75  CD2 LEU H  12      17.001  18.408  35.279  1.00 13.99           C  
ATOM     76  N   VAL H  13      14.620  14.148  33.890  1.00 10.99           N  
ATOM     77  CA  VAL H  13      14.906  12.766  34.226  1.00 13.15           C  
ATOM     78  C   VAL H  13      16.229  12.359  33.572  1.00 13.23           C  
ATOM     79  O   VAL H  13      16.689  12.970  32.608  1.00 12.96           O  
ATOM     80  CB  VAL H  13      13.723  11.829  33.771  1.00 16.56           C  
ATOM     81  CG1 VAL H  13      13.988  10.384  34.178  1.00 16.56           C  
ATOM     82  CG2 VAL H  13      12.402  12.315  34.354  1.00 16.56           C  
ATOM     83  N   GLN H  14      16.855  11.315  34.100  1.00 13.47           N  
ATOM     84  CA  GLN H  14      18.051  10.758  33.497  1.00 14.02           C  
ATOM     85  C   GLN H  14      17.762   9.895  32.284  1.00 12.88           C  
ATOM     86  O   GLN H  14      16.723   9.266  32.196  1.00 12.88           O  
ATOM     87  CB  GLN H  14      18.773   9.900  34.535  1.00 16.07           C  
ATOM     88  CG  GLN H  14      19.408  10.692  35.670  1.00 16.07           C  
ATOM     89  CD  GLN H  14      20.220   9.823  36.612  1.00 16.07           C  
ATOM     90  OE1 GLN H  14      19.702   8.874  37.205  1.00 16.07           O  
ATOM     91  NE2 GLN H  14      21.502  10.141  36.756  1.00 16.07           N  
ATOM     92  N   ALA H  15      18.703   9.868  31.354  1.00 13.40           N  
ATOM     93  CA  ALA H  15      18.649   8.943  30.241  1.00 12.30           C  
ATOM     94  C   ALA H  15      18.416   7.525  30.764  1.00 13.04           C  
ATOM     95  O   ALA H  15      19.066   7.074  31.719  1.00 12.65           O  
ATOM     96  CB  ALA H  15      19.946   8.999  29.431  1.00 17.55           C  
ATOM     97  N   GLY H  16      17.482   6.834  30.128  1.00 12.16           N  
ATOM     98  CA  GLY H  16      17.048   5.517  30.537  1.00 12.13           C  
ATOM     99  C   GLY H  16      15.828   5.548  31.433  1.00 11.82           C  
ATOM    100  O   GLY H  16      15.236   4.507  31.700  1.00 12.35           O  
ATOM    101  N   GLY H  17      15.462   6.731  31.913  1.00 10.36           N  
ATOM    102  CA  GLY H  17      14.417   6.858  32.909  1.00 10.45           C  
ATOM    103  C   GLY H  17      13.014   6.915  32.342  1.00 10.16           C  
ATOM    104  O   GLY H  17      12.776   6.577  31.173  1.00 10.89           O  
ATOM    105  N   SER H  18      12.080   7.352  33.178  1.00  9.05           N  
ATOM    106  CA  SER H  18      10.667   7.129  32.951  1.00  8.94           C  
ATOM    107  C   SER H  18       9.840   8.289  33.470  1.00  8.59           C  
ATOM    108  O   SER H  18      10.061   8.799  34.574  1.00  9.83           O  
ATOM    109  CB  SER H  18      10.289   5.836  33.716  1.00 10.69           C  
ATOM    110  OG  SER H  18      10.920   4.707  33.139  1.00 10.69           O  
ATOM    111  N   LEU H  19       8.826   8.661  32.697  1.00  8.76           N  
ATOM    112  CA  LEU H  19       7.832   9.672  33.077  1.00  8.90           C  
ATOM    113  C   LEU H  19       6.474   9.197  32.613  1.00  8.76           C  
ATOM    114  O   LEU H  19       6.401   8.339  31.745  1.00 10.19           O  
ATOM    115  CB  LEU H  19       8.122  11.031  32.430  1.00 10.18           C  
ATOM    116  CG  LEU H  19       9.193  11.903  33.089  1.00 10.18           C  
ATOM    117  CD1 LEU H  19       9.415  13.175  32.284  1.00 10.18           C  
ATOM    118  CD2 LEU H  19       8.801  12.239  34.520  1.00 10.18           C  
ATOM    119  N   ARG H  20       5.411   9.728  33.176  1.00  8.79           N  
ATOM    120  CA  ARG H  20       4.080   9.509  32.631  1.00  8.84           C  
ATOM    121  C   ARG H  20       3.386  10.850  32.518  1.00  9.68           C  
ATOM    122  O   ARG H  20       3.228  11.586  33.505  1.00 10.27           O  
ATOM    123  CB  ARG H  20       3.255   8.570  33.508  1.00  9.77           C  
ATOM    124  CG  ARG H  20       1.958   8.098  32.874  1.00  9.77           C  
ATOM    125  CD  ARG H  20       1.142   7.253  33.841  1.00  9.77           C  
ATOM    126  NE  ARG H  20       0.543   8.062  34.899  1.00  9.77           N  
ATOM    127  CZ  ARG H  20      -0.371   7.623  35.760  1.00  9.77           C  
ATOM    128  NH2 ARG H  20      -0.859   8.444  36.681  1.00  9.77           N  
ATOM    129  NH1 ARG H  20      -0.801   6.366  35.707  1.00  9.77           N  
ATOM    130  N   LEU H  21       2.980  11.184  31.300  1.00  8.70           N  
ATOM    131  CA  LEU H  21       2.197  12.389  31.075  1.00  8.99           C  
ATOM    132  C   LEU H  21       0.730  12.066  31.145  1.00  8.76           C  
ATOM    133  O   LEU H  21       0.300  10.963  30.785  1.00  9.28           O  
ATOM    134  CB  LEU H  21       2.542  13.021  29.718  1.00  9.77           C  
ATOM    135  CG  LEU H  21       4.012  13.358  29.459  1.00  9.77           C  
ATOM    136  CD1 LEU H  21       4.184  13.967  28.075  1.00  9.77           C  
ATOM    137  CD2 LEU H  21       4.539  14.303  30.528  1.00  9.77           C  
ATOM    138  N   SER H  22      -0.033  13.024  31.622  1.00  9.70           N  
ATOM    139  CA  SER H  22      -1.487  12.918  31.651  1.00 10.59           C  
ATOM    140  C   SER H  22      -2.080  14.113  30.920  1.00  9.37           C  
ATOM    141  O   SER H  22      -1.474  15.196  30.852  1.00 10.05           O  
ATOM    142  CB  SER H  22      -1.991  12.885  33.094  1.00 13.71           C  
ATOM    143  OG  SER H  22      -1.753  14.123  33.739  1.00 13.71           O  
ATOM    144  N   CYS H  23      -3.267  13.904  30.368  1.00 10.40           N  
ATOM    145  CA  CYS H  23      -4.023  14.961  29.747  1.00 11.08           C  
ATOM    146  C   CYS H  23      -5.476  14.822  30.167  1.00 11.90           C  
ATOM    147  O   CYS H  23      -6.127  13.820  29.837  1.00 13.16           O  
ATOM    148  CB  CYS H  23      -3.898  14.855  28.227  1.00 11.07           C  
ATOM    149  SG  CYS H  23      -4.920  16.013  27.285  1.00 11.07           S  
ATOM    150  N   ALA H  24      -5.968  15.815  30.898  6.00  0.00           N  
ATOM    151  CA  ALA H  24      -7.328  15.841  31.405  6.00  0.00           C  
ATOM    152  C   ALA H  24      -8.164  16.719  30.488  6.00  0.00           C  
ATOM    153  O   ALA H  24      -7.845  17.891  30.273  6.00  0.00           O  
ATOM    154  CB  ALA H  24      -7.345  16.394  32.816  6.00  0.00           C  
ATOM    155  N   ALA H  25      -9.234  16.152  29.935  6.00  0.00           N  
ATOM    156  CA  ALA H  25     -10.136  16.877  29.053  6.00  0.00           C  
ATOM    157  C   ALA H  25     -11.410  17.304  29.783  6.00  0.00           C  
ATOM    158  O   ALA H  25     -11.957  16.549  30.596  6.00  0.00           O  
ATOM    159  CB  ALA H  25     -10.498  16.009  27.858  6.00  0.00           C  
ATOM    160  N   SER H  26     -11.863  18.518  29.488  6.33  0.00           N  
ATOM    161  CA  SER H  26     -13.126  19.031  30.015  6.33  0.00           C  
ATOM    162  C   SER H  26     -14.266  18.561  29.115  6.33  0.00           C  
ATOM    163  O   SER H  26     -14.039  17.822  28.161  6.33  0.00           O  
ATOM    164  CB  SER H  26     -13.096  20.557  30.040  6.33  0.00           C  
ATOM    165  OG  SER H  26     -12.937  21.079  28.733  6.33  0.00           O  
ATOM    166  N   GLY H  27     -15.492  18.987  29.408  7.00  0.00           N  
ATOM    167  CA  GLY H  27     -16.630  18.653  28.563  7.00  0.00           C  
ATOM    168  C   GLY H  27     -17.137  17.227  28.738  7.00  0.00           C  
ATOM    169  O   GLY H  27     -16.673  16.499  29.619  7.00  0.00           O  
ATOM    170  N   ARG H  28     -18.096  16.831  27.899  7.33  0.00           N  
ATOM    171  CA  ARG H  28     -18.680  15.487  27.945  7.33  0.00           C  
ATOM    172  C   ARG H  28     -18.545  14.765  26.602  7.33  0.00           C  
ATOM    173  O   ARG H  28     -19.117  13.690  26.408  7.33  0.00           O  
ATOM    174  CB  ARG H  28     -20.167  15.555  28.332  7.33  0.00           C  
ATOM    175  CG  ARG H  28     -20.838  14.201  28.483  7.33  0.00           C  
ATOM    176  CD  ARG H  28     -22.320  14.347  28.794  7.33  0.00           C  
ATOM    177  NE  ARG H  28     -22.964  13.053  29.003  7.33  0.00           N  
ATOM    178  CZ  ARG H  28     -22.989  12.400  30.162  7.33  0.00           C  
ATOM    179  NH2 ARG H  28     -23.596  11.223  30.243  7.33  0.00           N  
ATOM    180  NH1 ARG H  28     -22.411  12.917  31.241  7.33  0.00           N  
ATOM    181  N   THR H  29     -17.801  15.358  25.672  8.67  0.00           N  
ATOM    182  CA  THR H  29     -17.647  14.787  24.335  8.67  0.00           C  
ATOM    183  C   THR H  29     -16.300  14.095  24.110  8.67  0.00           C  
ATOM    184  O   THR H  29     -16.000  13.683  22.992  8.67  0.00           O  
ATOM    185  CB  THR H  29     -17.800  15.880  23.268  8.67  0.00           C  
ATOM    186  OG1 THR H  29     -19.041  16.566  23.470  8.67  0.00           O  
ATOM    187  CG2 THR H  29     -17.780  15.287  21.863  8.67  0.00           C  
ATOM    188  N   PHE H  30     -15.498  13.964  25.165  7.67  0.00           N  
ATOM    189  CA  PHE H  30     -14.181  13.313  25.089  7.67  0.00           C  
ATOM    190  C   PHE H  30     -14.224  12.004  24.303  7.67  0.00           C  
ATOM    191  O   PHE H  30     -13.404  11.759  23.414  7.67  0.00           O  
ATOM    192  CB  PHE H  30     -13.677  13.032  26.515  7.67  0.00           C  
ATOM    193  CG  PHE H  30     -12.299  12.431  26.574  7.67  0.00           C  
ATOM    194  CD1 PHE H  30     -11.185  13.176  26.208  7.67  0.00           C  
ATOM    195  CD2 PHE H  30     -12.119  11.121  27.000  7.67  0.00           C  
ATOM    196  CE1 PHE H  30      -9.909  12.623  26.265  7.67  0.00           C  
ATOM    197  CE2 PHE H  30     -10.846  10.561  27.060  7.67  0.00           C  
ATOM    198  CZ  PHE H  30      -9.744  11.309  26.676  7.67  0.00           C  
ATOM    199  N   SER H  35     -15.204  11.174  24.636  5.67  0.00           N  
ATOM    200  CA  SER H  35     -15.233   9.791  24.188  5.67  0.00           C  
ATOM    201  C   SER H  35     -15.428   9.643  22.690  5.67  0.00           C  
ATOM    202  O   SER H  35     -15.256   8.544  22.164  5.67  0.00           O  
ATOM    203  CB  SER H  35     -16.342   9.031  24.920  5.67  0.00           C  
ATOM    204  OG  SER H  35     -17.612   9.580  24.619  5.67  0.00           O  
ATOM    205  N   ASN H  36     -15.794  10.734  22.017  5.67  0.00           N  
ATOM    206  CA  ASN H  36     -15.979  10.739  20.575  5.67  0.00           C  
ATOM    207  C   ASN H  36     -14.751  11.205  19.780  5.67  0.00           C  
ATOM    208  O   ASN H  36     -14.757  11.145  18.558  5.67  0.00           O  
ATOM    209  CB  ASN H  36     -17.170  11.626  20.191  5.67  0.00           C  
ATOM    210  CG  ASN H  36     -18.508  10.995  20.523  5.67  0.00           C  
ATOM    211  OD1 ASN H  36     -18.584   9.811  20.857  5.67  0.00           O  
ATOM    212  ND2 ASN H  36     -19.574  11.779  20.434  5.67  0.00           N  
ATOM    213  N   TYR H  37     -13.717  11.672  20.470  4.00  0.00           N  
ATOM    214  CA  TYR H  37     -12.529  12.236  19.813  4.00  0.00           C  
ATOM    215  C   TYR H  37     -11.348  11.276  19.783  4.00  0.00           C  
ATOM    216  O   TYR H  37     -11.072  10.597  20.774  4.00  0.00           O  
ATOM    217  CB  TYR H  37     -12.087  13.524  20.525  4.00  0.00           C  
ATOM    218  CG  TYR H  37     -13.105  14.638  20.462  4.00  0.00           C  
ATOM    219  CD1 TYR H  37     -13.165  15.489  19.362  4.00  0.00           C  
ATOM    220  CD2 TYR H  37     -14.003  14.844  21.505  4.00  0.00           C  
ATOM    221  CE1 TYR H  37     -14.096  16.519  19.301  4.00  0.00           C  
ATOM    222  CE2 TYR H  37     -14.938  15.871  21.455  4.00  0.00           C  
ATOM    223  CZ  TYR H  37     -15.000  16.682  20.335  4.00  0.00           C  
ATOM    224  OH  TYR H  37     -15.969  17.656  20.249  4.00  0.00           O  
ATOM    225  N   ALA H  38     -10.643  11.251  18.656  7.33  0.00           N  
ATOM    226  CA  ALA H  38      -9.304  10.693  18.630  7.33  0.00           C  
ATOM    227  C   ALA H  38      -8.391  11.626  19.414  7.33  0.00           C  
ATOM    228  O   ALA H  38      -8.539  12.837  19.358  7.33  0.00           O  
ATOM    229  CB  ALA H  38      -8.833  10.510  17.191  7.33  0.00           C  
ATOM    230  N   MET H  39      -7.461  11.065  20.173  1.67  0.00           N  
ATOM    231  CA  MET H  39      -6.547  11.842  21.014  1.67  0.00           C  
ATOM    232  C   MET H  39      -5.120  11.569  20.604  1.67  0.00           C  
ATOM    233  O   MET H  39      -4.767  10.446  20.219  1.67  0.00           O  
ATOM    234  CB  MET H  39      -6.737  11.471  22.492  1.67  0.00           C  
ATOM    235  CG  MET H  39      -8.114  11.813  23.043  1.67  0.00           C  
ATOM    236  SD  MET H  39      -8.288  13.564  23.443  1.67  0.00           S  
ATOM    237  CE  MET H  39      -6.950  13.771  24.601  1.67  0.00           C  
ATOM    238  N   TYR H  40      -4.292  12.594  20.692  2.50  0.00           N  
ATOM    239  CA  TYR H  40      -2.896  12.458  20.335  2.50  0.00           C  
ATOM    240  C   TYR H  40      -1.956  13.241  21.213  2.50  0.00           C  
ATOM    241  O   TYR H  40      -2.325  14.169  21.931  2.50  0.00           O  
ATOM    242  CB  TYR H  40      -2.669  12.889  18.880  2.50  0.00           C  
ATOM    243  CG  TYR H  40      -3.460  12.087  17.874  2.50  0.00           C  
ATOM    244  CD1 TYR H  40      -4.852  12.097  17.887  2.50  0.00           C  
ATOM    245  CD2 TYR H  40      -2.815  11.314  16.912  2.50  0.00           C  
ATOM    246  CE1 TYR H  40      -5.584  11.357  16.966  2.50  0.00           C  
ATOM    247  CE2 TYR H  40      -3.537  10.570  15.987  2.50  0.00           C  
ATOM    248  CZ  TYR H  40      -4.920  10.624  15.999  2.50  0.00           C  
ATOM    249  OH  TYR H  40      -5.639   9.945  15.043  2.50  0.00           O  
ATOM    250  N   TRP H  41      -0.696  12.840  21.142  1.00  9.08           N  
ATOM    251  CA  TRP H  41       0.423  13.562  21.737  1.00  8.44           C  
ATOM    252  C   TRP H  41       1.360  14.006  20.627  1.00  8.74           C  
ATOM    253  O   TRP H  41       1.713  13.216  19.739  1.00  9.31           O  
ATOM    254  CB  TRP H  41       1.194  12.694  22.759  1.00  8.74           C  
ATOM    255  CG  TRP H  41       0.460  12.457  24.043  1.00  8.74           C  
ATOM    256  CD1 TRP H  41      -0.348  11.395  24.344  1.00  8.74           C  
ATOM    257  CD2 TRP H  41       0.475  13.295  25.204  1.00  8.74           C  
ATOM    258  NE1 TRP H  41      -0.837  11.523  25.622  1.00  8.74           N  
ATOM    259  CE2 TRP H  41      -0.348  12.678  26.173  1.00  8.74           C  
ATOM    260  CZ2 TRP H  41      -0.556  13.230  27.439  1.00  8.74           C  
ATOM    261  CE3 TRP H  41       1.106  14.505  25.522  1.00  8.74           C  
ATOM    262  CZ3 TRP H  41       0.885  15.062  26.777  1.00  8.74           C  
ATOM    263  CH2 TRP H  41       0.037  14.440  27.707  1.00  8.74           C  
ATOM    264  N   PHE H  42       1.796  15.263  20.719  1.00  9.37           N  
ATOM    265  CA  PHE H  42       2.810  15.862  19.870  1.00  9.16           C  
ATOM    266  C   PHE H  42       3.908  16.436  20.741  1.00  9.11           C  
ATOM    267  O   PHE H  42       3.724  16.580  21.954  1.00  9.85           O  
ATOM    268  CB  PHE H  42       2.176  16.974  19.024  1.00  9.82           C  
ATOM    269  CG  PHE H  42       1.232  16.478  17.963  1.00  9.82           C  
ATOM    270  CD1 PHE H  42      -0.047  16.052  18.295  1.00  9.82           C  
ATOM    271  CD2 PHE H  42       1.625  16.443  16.631  1.00  9.82           C  
ATOM    272  CE1 PHE H  42      -0.923  15.596  17.315  1.00  9.82           C  
ATOM    273  CE2 PHE H  42       0.755  15.989  15.644  1.00  9.82           C  
ATOM    274  CZ  PHE H  42      -0.514  15.550  15.990  1.00  9.82           C  
ATOM    275  N   ARG H  43       5.039  16.762  20.146  1.00  9.49           N  
ATOM    276  CA  ARG H  43       6.124  17.364  20.906  1.00  9.66           C  
ATOM    277  C   ARG H  43       6.865  18.372  20.046  1.00 11.27           C  
ATOM    278  O   ARG H  43       6.898  18.268  18.814  1.00 12.27           O  
ATOM    279  CB  ARG H  43       7.078  16.306  21.487  1.00  9.86           C  
ATOM    280  CG  ARG H  43       7.939  15.602  20.452  1.00  9.86           C  
ATOM    281  CD  ARG H  43       8.831  14.551  21.095  1.00  9.86           C  
ATOM    282  NE  ARG H  43       9.657  13.860  20.108  1.00  9.86           N  
ATOM    283  CZ  ARG H  43      10.477  12.849  20.384  1.00  9.86           C  
ATOM    284  NH2 ARG H  43      11.191  12.294  19.412  1.00  9.86           N  
ATOM    285  NH1 ARG H  43      10.587  12.388  21.625  1.00  9.86           N  
ATOM    286  N   GLN H  44       7.461  19.358  20.708  1.00 11.13           N  
ATOM    287  CA  GLN H  44       8.278  20.351  20.021  1.00 13.27           C  
ATOM    288  C   GLN H  44       9.579  20.555  20.774  1.00 14.90           C  
ATOM    289  O   GLN H  44       9.578  21.012  21.912  1.00 15.14           O  
ATOM    290  CB  GLN H  44       7.527  21.670  19.877  1.00 17.55           C  
ATOM    291  CG  GLN H  44       8.286  22.742  19.106  1.00 17.55           C  
ATOM    292  CD  GLN H  44       7.415  23.929  18.738  1.00 17.55           C  
ATOM    293  OE1 GLN H  44       6.646  24.431  19.561  1.00 17.55           O  
ATOM    294  NE2 GLN H  44       7.530  24.387  17.495  1.00 17.55           N  
ATOM    295  N   THR H  45      10.673  20.180  20.121  1.00 15.24           N  
ATOM    296  CA  THR H  45      12.021  20.323  20.663  1.00 17.86           C  
ATOM    297  C   THR H  45      12.593  21.686  20.304  1.00 23.38           C  
ATOM    298  O   THR H  45      12.086  22.348  19.393  1.00 21.06           O  
ATOM    299  CB  THR H  45      12.919  19.228  20.120  1.00 19.91           C  
ATOM    300  OG1 THR H  45      13.020  19.363  18.698  1.00 19.91           O  
ATOM    301  CG2 THR H  45      12.367  17.846  20.452  1.00 19.91           C  
ATOM    302  N   PRO H  46      13.658  22.113  21.007  1.00 25.61           N  
ATOM    303  CA  PRO H  46      14.205  23.443  20.728  1.00 26.26           C  
ATOM    304  C   PRO H  46      14.631  23.643  19.303  1.00 26.48           C  
ATOM    305  O   PRO H  46      15.409  22.849  18.787  1.00 27.95           O  
ATOM    306  CB  PRO H  46      15.426  23.525  21.665  1.00 27.76           C  
ATOM    307  CG  PRO H  46      15.079  22.615  22.802  1.00 27.76           C  
ATOM    308  CD  PRO H  46      14.432  21.394  22.018  1.00 25.61           C  
ATOM    309  N   GLY H  47      14.111  24.709  18.700  1.00 27.80           N  
ATOM    310  CA  GLY H  47      14.494  25.110  17.359  1.00 33.01           C  
ATOM    311  C   GLY H  47      14.056  24.127  16.292  1.00 34.18           C  
ATOM    312  O   GLY H  47      14.672  24.028  15.225  1.00 39.07           O  
ATOM    313  N   LYS H  48      12.988  23.391  16.580  1.00 29.03           N  
ATOM    314  CA  LYS H  48      12.449  22.421  15.637  1.00 30.68           C  
ATOM    315  C   LYS H  48      10.940  22.582  15.562  1.00 25.17           C  
ATOM    316  O   LYS H  48      10.348  23.273  16.383  1.00 29.60           O  
ATOM    317  CB  LYS H  48      12.859  21.007  16.052  1.00 27.39           C  
ATOM    318  CG  LYS H  48      14.360  20.812  16.210  1.00 27.39           C  
ATOM    319  CD  LYS H  48      15.086  20.960  14.878  1.00 27.39           C  
ATOM    320  CE  LYS H  48      16.593  20.799  15.039  1.00 27.39           C  
ATOM    321  NZ  LYS H  48      17.319  21.047  13.758  1.00 27.39           N  
ATOM    322  N   ASP H  49      10.320  21.987  14.547  1.00 29.09           N  
ATOM    323  CA  ASP H  49       8.870  22.080  14.396  1.00 27.10           C  
ATOM    324  C   ASP H  49       8.161  20.979  15.185  1.00 24.29           C  
ATOM    325  O   ASP H  49       8.729  19.919  15.447  1.00 22.59           O  
ATOM    326  CB  ASP H  49       8.447  22.000  12.925  1.00 33.17           C  
ATOM    327  CG  ASP H  49       8.876  23.212  12.115  1.00 33.17           C  
ATOM    328  OD1 ASP H  49       9.314  24.217  12.715  1.00 33.17           O  
ATOM    329  OD2 ASP H  49       8.771  23.161  10.871  1.00 33.17           O  
ATOM    330  N   ARG H  50       6.917  21.260  15.542  1.00 20.40           N  
ATOM    331  CA  ARG H  50       6.062  20.317  16.254  1.00 18.81           C  
ATOM    332  C   ARG H  50       5.954  19.014  15.459  1.00 18.11           C  
ATOM    333  O   ARG H  50       5.812  19.031  14.224  1.00 16.45           O  
ATOM    334  CB  ARG H  50       4.698  20.969  16.483  1.00 23.47           C  
ATOM    335  CG  ARG H  50       3.766  20.174  17.381  1.00 23.47           C  
ATOM    336  CD  ARG H  50       2.615  21.032  17.886  1.00 23.47           C  
ATOM    337  NE  ARG H  50       1.768  21.504  16.794  1.00 23.47           N  
ATOM    338  CZ  ARG H  50       0.803  22.411  16.924  1.00 23.47           C  
ATOM    339  NH2 ARG H  50       0.083  22.765  15.867  1.00 23.47           N  
ATOM    340  NH1 ARG H  50       0.553  22.967  18.105  1.00 23.47           N  
ATOM    341  N   GLU H  51       6.041  17.886  16.155  1.00 13.73           N  
ATOM    342  CA  GLU H  51       6.057  16.581  15.509  1.00 13.62           C  
ATOM    343  C   GLU H  51       5.169  15.584  16.256  1.00 11.54           C  
ATOM    344  O   GLU H  51       4.942  15.710  17.463  1.00 11.61           O  
ATOM    345  CB  GLU H  51       7.478  16.055  15.359  1.00 17.94           C  
ATOM    346  CG  GLU H  51       7.587  14.742  14.599  1.00 17.94           C  
ATOM    347  CD  GLU H  51       9.015  14.229  14.486  1.00 17.94           C  
ATOM    348  OE1 GLU H  51       9.895  14.726  15.224  1.00 17.94           O  
ATOM    349  OE2 GLU H  51       9.255  13.325  13.655  1.00 17.94           O  
ATOM    350  N   PHE H  52       4.648  14.614  15.514  1.00 10.64           N  
ATOM    351  CA  PHE H  52       3.765  13.598  16.039  1.00 10.57           C  
ATOM    352  C   PHE H  52       4.513  12.636  16.959  1.00 10.03           C  
ATOM    353  O   PHE H  52       5.638  12.255  16.658  1.00 11.81           O  
ATOM    354  CB  PHE H  52       3.132  12.822  14.878  1.00 10.73           C  
ATOM    355  CG  PHE H  52       2.288  11.653  15.307  1.00 10.73           C  
ATOM    356  CD1 PHE H  52       1.018  11.851  15.835  1.00 10.73           C  
ATOM    357  CD2 PHE H  52       2.763  10.354  15.176  1.00 10.73           C  
ATOM    358  CE1 PHE H  52       0.235  10.771  16.229  1.00 10.73           C  
ATOM    359  CE2 PHE H  52       1.986   9.269  15.567  1.00 10.73           C  
ATOM    360  CZ  PHE H  52       0.727   9.480  16.109  1.00 10.73           C  
ATOM    361  N   VAL H  53       3.845  12.223  18.027  1.00  8.70           N  
ATOM    362  CA  VAL H  53       4.379  11.209  18.940  1.00  9.69           C  
ATOM    363  C   VAL H  53       3.505   9.951  18.997  1.00  8.94           C  
ATOM    364  O   VAL H  53       3.985   8.859  18.724  1.00  9.76           O  
ATOM    365  CB  VAL H  53       4.581  11.779  20.358  1.00  9.76           C  
ATOM    366  CG1 VAL H  53       4.984  10.679  21.333  1.00  9.76           C  
ATOM    367  CG2 VAL H  53       5.624  12.889  20.344  1.00  9.76           C  
ATOM    368  N   ALA H  54       2.227  10.097  19.327  1.00  8.13           N  
ATOM    369  CA  ALA H  54       1.372   8.943  19.491  1.00  9.29           C  
ATOM    370  C   ALA H  54      -0.085   9.363  19.405  1.00  9.31           C  
ATOM    371  O   ALA H  54      -0.420  10.510  19.669  1.00  8.83           O  
ATOM    372  CB  ALA H  54       1.644   8.255  20.828  1.00  9.66           C  
ATOM    373  N   SER H  55      -0.977   8.475  18.983  7.50  0.00           N  
ATOM    374  CA  SER H  55      -2.431   8.756  18.877  7.50  0.00           C  
ATOM    375  C   SER H  55      -3.241   7.547  19.255  7.50  0.00           C  
ATOM    376  O   SER H  55      -2.730   6.415  19.310  7.50  0.00           O  
ATOM    377  CB  SER H  55      -2.805   9.178  17.467  7.50  0.00           C  
ATOM    378  OG  SER H  55      -2.621   8.109  16.556  7.50  0.00           O  
ATOM    379  N   ILE H  56      -4.541   7.777  19.572  6.00  0.00           N  
ATOM    380  CA  ILE H  56      -5.442   6.695  19.976  6.00  0.00           C  
ATOM    381  C   ILE H  56      -6.821   7.086  19.570  6.00  0.00           C  
ATOM    382  O   ILE H  56      -7.258   8.263  19.649  6.00  0.00           O  
ATOM    383  CB  ILE H  56      -5.348   6.502  21.564  6.00  0.00           C  
ATOM    384  CG1 ILE H  56      -6.179   5.293  22.010  6.00  0.00           C  
ATOM    385  CD1 ILE H  56      -5.864   4.810  23.417  6.00  0.00           C  
ATOM    386  CG2 ILE H  56      -5.800   7.769  22.294  6.00  0.00           C  
ATOM    387  N   SER H  57      -7.592   6.096  19.144  3.00  0.00           N  
ATOM    388  CA  SER H  57      -8.953   6.341  18.687  3.00  0.00           C  
ATOM    389  C   SER H  57      -9.822   6.605  19.920  3.00  0.00           C  
ATOM    390  O   SER H  57      -9.489   6.226  21.056  3.00  0.00           O  
ATOM    391  CB  SER H  57      -9.506   5.140  17.898  3.00  0.00           C  
ATOM    392  OG  SER H  57      -9.660   4.012  18.740  3.00  0.00           O  
ATOM    393  N   TYR H  58     -10.972   7.191  19.590  1.67  0.00           N  
ATOM    394  CA  TYR H  58     -12.010   7.452  20.576  1.67  0.00           C  
ATOM    395  C   TYR H  58     -12.284   6.297  21.536  1.67  0.00           C  
ATOM    396  O   TYR H  58     -12.257   6.497  22.773  1.67  0.00           O  
ATOM    397  CB  TYR H  58     -13.277   7.944  19.874  1.67  0.00           C  
ATOM    398  CG  TYR H  58     -13.958   6.892  19.031  1.67  0.00           C  
ATOM    399  CD1 TYR H  58     -14.895   6.026  19.589  1.67  0.00           C  
ATOM    400  CD2 TYR H  58     -13.660   6.758  17.678  1.67  0.00           C  
ATOM    401  CE1 TYR H  58     -15.521   5.053  18.819  1.67  0.00           C  
ATOM    402  CE2 TYR H  58     -14.280   5.789  16.899  1.67  0.00           C  
ATOM    403  CZ  TYR H  58     -15.234   4.963  17.469  1.67  0.00           C  
ATOM    404  OH  TYR H  58     -15.900   4.047  16.688  1.67  0.00           O  
ATOM    405  N   SER H  59     -12.449   5.101  20.997  3.00  0.00           N  
ATOM    406  CA  SER H  59     -12.786   3.924  21.796  3.00  0.00           C  
ATOM    407  C   SER H  59     -11.562   3.298  22.436  3.00  0.00           C  
ATOM    408  O   SER H  59     -11.708   2.348  23.229  3.00  0.00           O  
ATOM    409  CB  SER H  59     -13.456   2.921  20.940  3.00  0.00           C  
ATOM    410  OG  SER H  59     -12.570   2.432  19.949  3.00  0.00           O  
ATOM    411  N   GLY H  62     -10.329   3.667  22.039  3.33  0.00           N  
ATOM    412  CA  GLY H  62      -9.179   2.907  22.474  3.33  0.00           C  
ATOM    413  C   GLY H  62      -8.854   1.681  21.637  3.33  0.00           C  
ATOM    414  O   GLY H  62      -7.874   1.027  21.958  3.33  0.00           O  
ATOM    415  N   THR H  63      -9.563   1.468  20.543  0.33  0.00           N  
ATOM    416  CA  THR H  63      -9.398   0.244  19.795  0.33  0.00           C  
ATOM    417  C   THR H  63      -8.154   0.161  18.961  0.33  0.00           C  
ATOM    418  O   THR H  63      -7.732  -0.955  18.608  0.33  0.00           O  
ATOM    419  CB  THR H  63     -10.623  -0.213  19.039  0.33  0.00           C  
ATOM    420  OG1 THR H  63     -11.694  -0.433  19.964  0.33  0.00           O  
ATOM    421  CG2 THR H  63     -10.351  -1.504  18.274  0.33  0.00           C  
ATOM    422  N   PHE H  64      -7.606   1.324  18.665 -1.00  0.00           N  
ATOM    423  CA  PHE H  64      -6.351   1.439  17.805 -1.00  0.00           C  
ATOM    424  C   PHE H  64      -5.486   2.532  18.309 -1.00  0.00           C  
ATOM    425  O   PHE H  64      -5.958   3.562  18.802 -1.00  0.00           O  
ATOM    426  CB  PHE H  64      -6.659   1.693  16.348 -1.00  0.00           C  
ATOM    427  CG  PHE H  64      -7.397   0.571  15.670 -1.00  0.00           C  
ATOM    428  CD1 PHE H  64      -6.713  -0.540  15.193 -1.00  0.00           C  
ATOM    429  CD2 PHE H  64      -8.776   0.626  15.515 -1.00  0.00           C  
ATOM    430  CE1 PHE H  64      -7.394  -1.581  14.569 -1.00  0.00           C  
ATOM    431  CE2 PHE H  64      -9.465  -0.410  14.892 -1.00  0.00           C  
ATOM    432  CZ  PHE H  64      -8.770  -1.506  14.405 -1.00  0.00           C  
ATOM    433  N   THR H  65      -4.197   2.320  18.181  2.00  0.00           N  
ATOM    434  CA  THR H  65      -3.201   3.331  18.558  2.00  0.00           C  
ATOM    435  C   THR H  65      -2.142   3.420  17.472  2.00  0.00           C  
ATOM    436  O   THR H  65      -2.048   2.525  16.651  2.00  0.00           O  
ATOM    437  CB  THR H  65      -2.558   3.021  19.866  2.00  0.00           C  
ATOM    438  OG1 THR H  65      -1.939   1.731  19.794  2.00  0.00           O  
ATOM    439  CG2 THR H  65      -3.580   3.022  20.998  2.00  0.00           C  
ATOM    440  N   ASP H  66      -1.344   4.451  17.524  5.00  0.00           N  
ATOM    441  CA  ASP H  66      -0.324   4.646  16.488  5.00  0.00           C  
ATOM    442  C   ASP H  66       0.795   5.406  17.138  5.00  0.00           C  
ATOM    443  O   ASP H  66       0.595   6.144  18.102  5.00  0.00           O  
ATOM    444  CB  ASP H  66      -0.883   5.454  15.321  5.00  0.00           C  
ATOM    445  CG  ASP H  66      -1.808   4.646  14.426  5.00  0.00           C  
ATOM    446  OD1 ASP H  66      -1.350   3.651  13.822  5.00  0.00           O  
ATOM    447  OD2 ASP H  66      -2.999   5.009  14.323  5.00  0.00           O  
ATOM    448  N   TYR H  67       2.017   5.252  16.563  1.00 11.22           N  
ATOM    449  CA  TYR H  67       3.244   5.785  17.151  1.00 11.85           C  
ATOM    450  C   TYR H  67       4.222   6.263  16.109  1.00 11.48           C  
ATOM    451  O   TYR H  67       4.369   5.616  15.059  1.00 12.85           O  
ATOM    452  CB  TYR H  67       3.970   4.713  17.998  1.00 12.37           C  
ATOM    453  CG  TYR H  67       3.155   4.195  19.160  1.00 12.37           C  
ATOM    454  CD1 TYR H  67       3.053   4.924  20.342  1.00 12.37           C  
ATOM    455  CD2 TYR H  67       2.492   2.975  19.078  1.00 12.37           C  
ATOM    456  CE1 TYR H  67       2.309   4.450  21.415  1.00 12.37           C  
ATOM    457  CE2 TYR H  67       1.744   2.491  20.145  1.00 12.37           C  
ATOM    458  CZ  TYR H  67       1.630   3.251  21.297  1.00 12.37           C  
ATOM    459  OH  TYR H  67       0.836   2.810  22.331  1.00 12.37           O  
ATOM    460  N   ALA H  68       4.944   7.340  16.392  1.00 11.16           N  
ATOM    461  CA  ALA H  68       6.142   7.670  15.632  1.00 12.28           C  
ATOM    462  C   ALA H  68       7.155   6.543  15.754  1.00 14.82           C  
ATOM    463  O   ALA H  68       7.300   5.919  16.810  1.00 13.10           O  
ATOM    464  CB  ALA H  68       6.737   8.968  16.107  1.00 14.23           C  
ATOM    465  N   GLY H  69       7.868   6.279  14.670  1.00 14.27           N  
ATOM    466  CA  GLY H  69       8.845   5.203  14.660  1.00 14.62           C  
ATOM    467  C   GLY H  69       9.854   5.322  15.789  1.00 16.04           C  
ATOM    468  O   GLY H  69      10.258   4.314  16.374  1.00 17.34           O  
ATOM    469  N   SER H  70      10.270   6.542  16.092  1.00 14.38           N  
ATOM    470  CA  SER H  70      11.309   6.751  17.074  1.00 16.31           C  
ATOM    471  C   SER H  70      10.894   6.464  18.511  1.00 13.74           C  
ATOM    472  O   SER H  70      11.780   6.402  19.367  1.00 14.07           O  
ATOM    473  CB  SER H  70      11.807   8.181  16.990  1.00 18.81           C  
ATOM    474  OG  SER H  70      10.769   9.095  17.296  1.00 18.81           O  
ATOM    475  N   VAL H  71       9.604   6.304  18.795  1.00 13.33           N  
ATOM    476  CA  VAL H  71       9.170   6.039  20.173  1.00 12.24           C  
ATOM    477  C   VAL H  71       8.523   4.676  20.338  1.00 13.43           C  
ATOM    478  O   VAL H  71       8.180   4.293  21.444  1.00 13.59           O  
ATOM    479  CB  VAL H  71       8.230   7.149  20.721  1.00 11.63           C  
ATOM    480  CG1 VAL H  71       8.868   8.525  20.569  1.00 11.63           C  
ATOM    481  CG2 VAL H  71       6.881   7.105  20.013  1.00 11.63           C  
ATOM    482  N   LYS H  72       8.317   3.947  19.242  1.00 14.75           N  
ATOM    483  CA  LYS H  72       7.732   2.609  19.321  1.00 15.42           C  
ATOM    484  C   LYS H  72       8.414   1.722  20.341  1.00 17.22           C  
ATOM    485  O   LYS H  72       9.646   1.616  20.362  1.00 19.21           O  
ATOM    486  CB  LYS H  72       7.860   1.888  17.983  1.00 20.92           C  
ATOM    487  CG  LYS H  72       7.007   0.633  17.865  1.00 20.92           C  
ATOM    488  CD  LYS H  72       7.076   0.040  16.463  1.00 20.92           C  
ATOM    489  CE  LYS H  72       6.202  -1.201  16.334  1.00 20.92           C  
ATOM    490  NZ  LYS H  72       6.253  -1.777  14.957  1.00 20.92           N  
ATOM    491  N   GLY H  74       7.605   1.063  21.162  1.00 15.93           N  
ATOM    492  CA  GLY H  74       8.114   0.134  22.156  1.00 18.45           C  
ATOM    493  C   GLY H  74       8.634   0.777  23.431  1.00 18.50           C  
ATOM    494  O   GLY H  74       8.898   0.076  24.417  1.00 22.15           O  
ATOM    495  N   ARG H  75       8.834   2.093  23.406  1.00 12.97           N  
ATOM    496  CA  ARG H  75       9.266   2.837  24.586  1.00 12.27           C  
ATOM    497  C   ARG H  75       8.116   3.638  25.201  1.00 12.25           C  
ATOM    498  O   ARG H  75       8.033   3.763  26.432  1.00 11.25           O  
ATOM    499  CB  ARG H  75      10.413   3.781  24.245  1.00 12.53           C  
ATOM    500  CG  ARG H  75      11.675   3.086  23.765  1.00 12.53           C  
ATOM    501  CD  ARG H  75      12.857   4.044  23.729  1.00 12.53           C  
ATOM    502  NE  ARG H  75      12.649   5.131  22.777  1.00 12.53           N  
ATOM    503  CZ  ARG H  75      12.836   6.420  23.049  1.00 12.53           C  
ATOM    504  NH2 ARG H  75      12.610   7.332  22.112  1.00 12.53           N  
ATOM    505  NH1 ARG H  75      13.249   6.803  24.253  1.00 12.53           N  
ATOM    506  N   PHE H  76       7.266   4.197  24.359  1.00  9.86           N  
ATOM    507  CA  PHE H  76       6.114   4.973  24.786  1.00 10.39           C  
ATOM    508  C   PHE H  76       4.822   4.212  24.534  1.00 10.68           C  
ATOM    509  O   PHE H  76       4.690   3.512  23.568  1.00 12.30           O  
ATOM    510  CB  PHE H  76       6.021   6.331  24.054  1.00 11.31           C  
ATOM    511  CG  PHE H  76       7.100   7.308  24.431  1.00 11.31           C  
ATOM    512  CD1 PHE H  76       8.225   6.888  25.131  1.00 11.31           C  
ATOM    513  CD2 PHE H  76       6.992   8.648  24.080  1.00 11.31           C  
ATOM    514  CE1 PHE H  76       9.226   7.790  25.477  1.00 11.31           C  
ATOM    515  CE2 PHE H  76       7.989   9.556  24.422  1.00 11.31           C  
ATOM    516  CZ  PHE H  76       9.098   9.129  25.135  1.00 11.31           C  
ATOM    517  N   THR H  77       3.887   4.409  25.432  1.00  9.24           N  
ATOM    518  CA  THR H  77       2.565   3.810  25.318  1.00 10.48           C  
ATOM    519  C   THR H  77       1.490   4.834  25.651  1.00  9.34           C  
ATOM    520  O   THR H  77       1.470   5.399  26.689  1.00 10.04           O  
ATOM    521  CB  THR H  77       2.378   2.634  26.316  1.00 11.72           C  
ATOM    522  OG1 THR H  77       3.390   1.649  26.079  1.00 11.72           O  
ATOM    523  CG2 THR H  77       1.006   1.988  26.158  1.00 11.72           C  
ATOM    524  N   ILE H  78       0.571   4.982  24.718  1.00  9.42           N  
ATOM    525  CA  ILE H  78      -0.574   5.850  24.883  1.00  9.66           C  
ATOM    526  C   ILE H  78      -1.785   5.009  25.293  1.00 10.26           C  
ATOM    527  O   ILE H  78      -1.994   3.925  24.756  1.00 12.03           O  
ATOM    528  CB  ILE H  78      -0.860   6.682  23.578  1.00  9.53           C  
ATOM    529  CG1 ILE H  78      -1.928   7.750  23.843  1.00  9.53           C  
ATOM    530  CD1 ILE H  78      -2.124   8.728  22.696  1.00  9.53           C  
ATOM    531  CG2 ILE H  78      -1.284   5.764  22.429  1.00  9.53           C  
ATOM    532  N   SER H  79      -2.583   5.551  26.201  1.00  9.72           N  
ATOM    533  CA  SER H  79      -3.811   4.904  26.620  1.00 11.14           C  
ATOM    534  C   SER H  79      -4.811   5.969  27.023  1.00 11.47           C  
ATOM    535  O   SER H  79      -4.456   7.136  27.194  1.00 11.93           O  
ATOM    536  CB  SER H  79      -3.539   3.942  27.781  1.00 12.99           C  
ATOM    537  OG  SER H  79      -3.050   4.642  28.911  1.00 12.99           O  
ATOM    538  N   ARG H  80      -6.078   5.587  27.139  1.00 11.31           N  
ATOM    539  CA  ARG H  80      -7.098   6.534  27.526  1.00 11.95           C  
ATOM    540  C   ARG H  80      -8.104   5.906  28.470  1.00 13.91           C  
ATOM    541  O   ARG H  80      -8.284   4.686  28.482  1.00 16.25           O  
ATOM    542  CB  ARG H  80      -7.823   7.078  26.291  1.00 13.80           C  
ATOM    543  CG  ARG H  80      -8.626   6.039  25.527  1.00 13.80           C  
ATOM    544  CD  ARG H  80      -9.052   6.560  24.163  1.00 13.80           C  
ATOM    545  NE  ARG H  80      -9.959   7.699  24.274  1.00 13.80           N  
ATOM    546  CZ  ARG H  80     -10.175   8.590  23.309  1.00 13.80           C  
ATOM    547  NH2 ARG H  80     -11.016   9.596  23.516  1.00 13.80           N  
ATOM    548  NH1 ARG H  80      -9.556   8.482  22.139  1.00 13.80           N  
ATOM    549  N   ASP H  81      -8.762   6.750  29.249  1.00 16.73           N  
ATOM    550  CA  ASP H  81      -9.838   6.306  30.127  1.00 19.70           C  
ATOM    551  C   ASP H  81     -11.032   7.206  29.871  1.00 20.05           C  
ATOM    552  O   ASP H  81     -11.091   8.329  30.373  1.00 21.80           O  
ATOM    553  CB  ASP H  81      -9.372   6.384  31.578  1.00 22.16           C  
ATOM    554  CG  ASP H  81     -10.404   5.862  32.564  1.00 22.16           C  
ATOM    555  OD1 ASP H  81     -11.571   5.654  32.166  1.00 22.16           O  
ATOM    556  OD2 ASP H  81     -10.047   5.662  33.745  1.00 22.16           O  
ATOM    557  N   ASN H  82     -11.977   6.725  29.071  1.00 21.15           N  
ATOM    558  CA  ASN H  82     -13.094   7.559  28.652  1.00 23.91           C  
ATOM    559  C   ASN H  82     -14.001   7.922  29.827  1.00 27.59           C  
ATOM    560  O   ASN H  82     -14.703   8.929  29.780  1.00 33.63           O  
ATOM    561  CB  ASN H  82     -13.886   6.896  27.515  1.00 23.34           C  
ATOM    562  CG  ASN H  82     -13.158   6.938  26.186  1.00 23.34           C  
ATOM    563  OD1 ASN H  82     -12.191   7.683  26.016  1.00 23.34           O  
ATOM    564  ND2 ASN H  82     -13.616   6.137  25.232  1.00 23.34           N  
ATOM    565  N   ALA H  83     -13.957   7.122  30.890  1.00 25.08           N  
ATOM    566  CA  ALA H  83     -14.740   7.412  32.094  1.00 29.90           C  
ATOM    567  C   ALA H  83     -14.133   8.551  32.926  1.00 31.72           C  
ATOM    568  O   ALA H  83     -14.867   9.313  33.562  1.00 34.86           O  
ATOM    569  CB  ALA H  83     -14.880   6.164  32.942  1.00 29.70           C  
ATOM    570  N   LYS H  84     -12.801   8.651  32.929  1.00 29.56           N  
ATOM    571  CA  LYS H  84     -12.084   9.701  33.663  1.00 28.75           C  
ATOM    572  C   LYS H  84     -11.697  10.883  32.767  1.00 25.65           C  
ATOM    573  O   LYS H  84     -11.012  11.805  33.216  1.00 27.68           O  
ATOM    574  CB  LYS H  84     -10.799   9.153  34.285  1.00 30.86           C  
ATOM    575  CG  LYS H  84     -11.026   8.126  35.385  1.00 30.86           C  
ATOM    576  CD  LYS H  84      -9.709   7.666  36.000  1.00 30.86           C  
ATOM    577  CE  LYS H  84      -9.934   6.661  37.123  1.00 30.86           C  
ATOM    578  NZ  LYS H  84      -8.648   6.213  37.735  1.00 30.86           N  
ATOM    579  N   ASN H  85     -12.107  10.835  31.502  1.00 21.01           N  
ATOM    580  CA  ASN H  85     -11.793  11.885  30.538  1.00 19.62           C  
ATOM    581  C   ASN H  85     -10.291  12.204  30.462  1.00 19.37           C  
ATOM    582  O   ASN H  85      -9.904  13.370  30.372  1.00 18.50           O  
ATOM    583  CB  ASN H  85     -12.591  13.156  30.863  1.00 20.58           C  
ATOM    584  CG  ASN H  85     -14.086  12.974  30.692  1.00 20.58           C  
ATOM    585  OD1 ASN H  85     -14.557  12.555  29.633  1.00 20.58           O  
ATOM    586  ND2 ASN H  85     -14.846  13.288  31.734  1.00 20.58           N  
ATOM    587  N   ARG H  86      -9.457  11.169  30.487  1.00 15.34           N  
ATOM    588  CA  ARG H  86      -8.002  11.346  30.538  1.00 14.85           C  
ATOM    589  C   ARG H  86      -7.295  10.479  29.499  1.00 14.32           C  
ATOM    590  O   ARG H  86      -7.741   9.381  29.168  1.00 17.37           O  
ATOM    591  CB  ARG H  86      -7.456  11.063  31.941  1.00 17.17           C  
ATOM    592  CG  ARG H  86      -7.970  12.005  33.016  1.00 17.17           C  
ATOM    593  CD  ARG H  86      -7.437  11.625  34.389  1.00 17.17           C  
ATOM    594  NE  ARG H  86      -7.961  12.496  35.437  1.00 17.17           N  
ATOM    595  CZ  ARG H  86      -7.751  12.321  36.740  1.00 17.17           C  
ATOM    596  NH2 ARG H  86      -8.281  13.168  37.613  1.00 17.17           N  
ATOM    597  NH1 ARG H  86      -7.013  11.305  37.175  1.00 17.17           N  
ATOM    598  N   LEU H  87      -6.213  11.017  28.954  1.00 11.81           N  
ATOM    599  CA  LEU H  87      -5.287  10.281  28.101  1.00 11.50           C  
ATOM    600  C   LEU H  87      -3.919  10.316  28.769  1.00 11.97           C  
ATOM    601  O   LEU H  87      -3.549  11.314  29.393  1.00 12.00           O  
ATOM    602  CB  LEU H  87      -5.206  10.906  26.694  1.00 14.11           C  
ATOM    603  CG  LEU H  87      -4.225  10.273  25.705  1.00 14.11           C  
ATOM    604  CD1 LEU H  87      -4.745   8.926  25.226  1.00 14.11           C  
ATOM    605  CD2 LEU H  87      -3.983  11.203  24.525  1.00 14.11           C  
ATOM    606  N   TYR H  88      -3.164   9.235  28.630  1.00 10.23           N  
ATOM    607  CA  TYR H  88      -1.853   9.087  29.249  1.00  9.47           C  
ATOM    608  C   TYR H  88      -0.805   8.782  28.209  1.00  9.79           C  
ATOM    609  O   TYR H  88      -1.101   8.165  27.172  1.00 10.49           O  
ATOM    610  CB  TYR H  88      -1.875   7.944  30.260  1.00 12.75           C  
ATOM    611  CG  TYR H  88      -2.894   8.120  31.361  1.00 12.75           C  
ATOM    612  CD1 TYR H  88      -2.616   8.911  32.472  1.00 12.75           C  
ATOM    613  CD2 TYR H  88      -4.134   7.490  31.293  1.00 12.75           C  
ATOM    614  CE1 TYR H  88      -3.549   9.072  33.490  1.00 12.75           C  
ATOM    615  CE2 TYR H  88      -5.074   7.644  32.304  1.00 12.75           C  
ATOM    616  CZ  TYR H  88      -4.787   8.464  33.383  1.00 12.75           C  
ATOM    617  OH  TYR H  88      -5.739   8.675  34.353  1.00 12.75           O  
ATOM    618  N   LEU H  89       0.428   9.200  28.494  1.00  9.32           N  
ATOM    619  CA  LEU H  89       1.581   8.774  27.717  1.00  8.74           C  
ATOM    620  C   LEU H  89       2.626   8.271  28.702  1.00  8.56           C  
ATOM    621  O   LEU H  89       3.270   9.053  29.402  1.00  8.77           O  
ATOM    622  CB  LEU H  89       2.148   9.918  26.859  1.00  8.89           C  
ATOM    623  CG  LEU H  89       3.361   9.598  25.983  1.00  8.89           C  
ATOM    624  CD1 LEU H  89       2.984   8.608  24.891  1.00  8.89           C  
ATOM    625  CD2 LEU H  89       3.932  10.872  25.376  1.00  8.89           C  
ATOM    626  N   GLN H  90       2.787   6.952  28.764  1.00  8.10           N  
ATOM    627  CA  GLN H  90       3.848   6.353  29.569  1.00  8.36           C  
ATOM    628  C   GLN H  90       5.126   6.434  28.752  1.00  9.62           C  
ATOM    629  O   GLN H  90       5.146   5.961  27.605  1.00 11.36           O  
ATOM    630  CB  GLN H  90       3.520   4.892  29.870  1.00  9.60           C  
ATOM    631  CG  GLN H  90       4.591   4.162  30.669  1.00  9.60           C  
ATOM    632  CD  GLN H  90       4.758   4.715  32.072  1.00  9.60           C  
ATOM    633  OE1 GLN H  90       3.783   4.879  32.810  1.00  9.60           O  
ATOM    634  NE2 GLN H  90       5.997   5.007  32.452  1.00  9.60           N  
ATOM    635  N   MET H  91       6.173   7.048  29.297  1.00  9.26           N  
ATOM    636  CA  MET H  91       7.402   7.277  28.558  1.00  9.97           C  
ATOM    637  C   MET H  91       8.535   6.548  29.272  1.00  9.23           C  
ATOM    638  O   MET H  91       9.057   7.023  30.294  1.00 10.38           O  
ATOM    639  CB  MET H  91       7.709   8.770  28.507  1.00  9.69           C  
ATOM    640  CG  MET H  91       6.588   9.612  27.914  1.00  9.69           C  
ATOM    641  SD  MET H  91       6.997  11.368  27.847  1.00  9.69           S  
ATOM    642  CE  MET H  91       6.940  11.785  29.578  1.00  9.69           C  
ATOM    643  N   ASN H  92       8.916   5.384  28.751  1.00  9.57           N  
ATOM    644  CA  ASN H  92       9.985   4.571  29.329  1.00  9.80           C  
ATOM    645  C   ASN H  92      11.248   4.635  28.488  1.00 10.15           C  
ATOM    646  O   ASN H  92      11.233   5.098  27.362  1.00 11.21           O  
ATOM    647  CB  ASN H  92       9.499   3.131  29.485  1.00 10.22           C  
ATOM    648  CG  ASN H  92       8.290   3.011  30.392  1.00 10.22           C  
ATOM    649  OD1 ASN H  92       8.276   3.546  31.503  1.00 10.22           O  
ATOM    650  ND2 ASN H  92       7.266   2.307  29.928  1.00 10.22           N  
ATOM    651  N   SER H  93      12.357   4.217  29.073  1.00  9.86           N  
ATOM    652  CA  SER H  93      13.637   4.159  28.379  1.00 11.42           C  
ATOM    653  C   SER H  93      13.920   5.478  27.671  1.00 11.15           C  
ATOM    654  O   SER H  93      14.273   5.507  26.497  1.00 11.79           O  
ATOM    655  CB  SER H  93      13.683   2.998  27.375  1.00 14.03           C  
ATOM    656  OG  SER H  93      13.422   1.764  28.019  1.00 14.03           O  
ATOM    657  N   LEU H  94      13.781   6.575  28.394  1.00 10.97           N  
ATOM    658  CA  LEU H  94      13.891   7.885  27.789  1.00 10.53           C  
ATOM    659  C   LEU H  94      15.300   8.173  27.271  1.00 12.05           C  
ATOM    660  O   LEU H  94      16.306   7.714  27.833  1.00 12.57           O  
ATOM    661  CB  LEU H  94      13.437   8.943  28.777  1.00 10.45           C  
ATOM    662  CG  LEU H  94      11.939   9.015  29.083  1.00 10.45           C  
ATOM    663  CD1 LEU H  94      11.688   9.871  30.316  1.00 10.45           C  
ATOM    664  CD2 LEU H  94      11.176   9.564  27.887  1.00 10.45           C  
ATOM    665  N   LYS H  95      15.354   8.947  26.188  1.00 11.88           N  
ATOM    666  CA  LYS H  95      16.598   9.321  25.521  1.00 12.71           C  
ATOM    667  C   LYS H  95      16.718  10.836  25.465  1.00 13.63           C  
ATOM    668  O   LYS H  95      15.699  11.525  25.456  1.00 12.37           O  
ATOM    669  CB  LYS H  95      16.608   8.782  24.091  1.00 15.53           C  
ATOM    670  CG  LYS H  95      16.452   7.271  23.991  1.00 15.53           C  
ATOM    671  CD  LYS H  95      16.268   6.823  22.546  1.00 15.53           C  
ATOM    672  CE  LYS H  95      16.119   5.310  22.442  1.00 15.53           C  
ATOM    673  NZ  LYS H  95      16.018   4.857  21.023  1.00 15.53           N  
ATOM    674  N   PRO H  96      17.952  11.362  25.388  1.00 13.89           N  
ATOM    675  CA  PRO H  96      18.097  12.823  25.299  1.00 13.30           C  
ATOM    676  C   PRO H  96      17.270  13.430  24.155  1.00 14.68           C  
ATOM    677  O   PRO H  96      16.724  14.533  24.315  1.00 15.45           O  
ATOM    678  CB  PRO H  96      19.600  13.015  25.084  1.00 15.69           C  
ATOM    679  CG  PRO H  96      20.223  11.848  25.784  1.00 15.69           C  
ATOM    680  CD  PRO H  96      19.234  10.674  25.245  1.00 13.89           C  
ATOM    681  N   GLU H  97      17.153  12.702  23.047  1.00 14.67           N  
ATOM    682  CA  GLU H  97      16.400  13.140  21.872  1.00 16.11           C  
ATOM    683  C   GLU H  97      14.906  13.316  22.146  1.00 13.65           C  
ATOM    684  O   GLU H  97      14.185  13.847  21.298  1.00 14.07           O  
ATOM    685  CB  GLU H  97      16.547  12.119  20.716  1.00 21.66           C  
ATOM    686  CG  GLU H  97      17.979  11.885  20.259  1.00 21.66           C  
ATOM    687  CD  GLU H  97      18.781  11.014  21.214  1.00 21.66           C  
ATOM    688  OE1 GLU H  97      18.410   9.835  21.410  1.00 21.66           O  
ATOM    689  OE2 GLU H  97      19.785  11.512  21.769  1.00 21.66           O  
ATOM    690  N   ASP H  98      14.434  12.816  23.290  1.00 12.35           N  
ATOM    691  CA  ASP H  98      13.031  12.941  23.659  1.00 10.81           C  
ATOM    692  C   ASP H  98      12.737  14.263  24.371  1.00 10.53           C  
ATOM    693  O   ASP H  98      11.589  14.549  24.701  1.00 11.06           O  
ATOM    694  CB  ASP H  98      12.602  11.772  24.560  1.00 11.73           C  
ATOM    695  CG  ASP H  98      12.681  10.424  23.864  1.00 11.73           C  
ATOM    696  OD1 ASP H  98      12.212  10.308  22.711  1.00 11.73           O  
ATOM    697  OD2 ASP H  98      13.213   9.472  24.475  1.00 11.73           O  
ATOM    698  N   THR H  99      13.766  15.056  24.644  1.00 10.85           N  
ATOM    699  CA  THR H  99      13.580  16.347  25.287  1.00 11.09           C  
ATOM    700  C   THR H  99      12.728  17.258  24.402  1.00 10.94           C  
ATOM    701  O   THR H  99      13.023  17.430  23.215  1.00 12.47           O  
ATOM    702  CB  THR H  99      14.942  16.989  25.535  1.00 11.17           C  
ATOM    703  OG1 THR H  99      15.666  16.205  26.490  1.00 11.17           O  
ATOM    704  CG2 THR H  99      14.794  18.411  26.065  1.00 11.17           C  
ATOM    705  N   ALA H 100      11.675  17.820  24.983  1.00 10.56           N  
ATOM    706  CA  ALA H 100      10.736  18.652  24.236  1.00 11.04           C  
ATOM    707  C   ALA H 100       9.603  19.092  25.143  1.00 11.16           C  
ATOM    708  O   ALA H 100       9.399  18.516  26.223  1.00 10.81           O  
ATOM    709  CB  ALA H 100      10.126  17.874  23.060  1.00 11.82           C  
ATOM    710  N   VAL H 101       8.809  20.061  24.678  1.00 11.13           N  
ATOM    711  CA  VAL H 101       7.498  20.307  25.253  1.00 10.67           C  
ATOM    712  C   VAL H 101       6.501  19.351  24.598  1.00  9.25           C  
ATOM    713  O   VAL H 101       6.475  19.261  23.371  1.00 10.73           O  
ATOM    714  CB  VAL H 101       7.037  21.774  25.029  1.00 11.23           C  
ATOM    715  CG1 VAL H 101       5.616  21.981  25.541  1.00 11.23           C  
ATOM    716  CG2 VAL H 101       7.996  22.745  25.707  1.00 11.23           C  
ATOM    717  N   TYR H 102       5.692  18.684  25.407  1.00  8.91           N  
ATOM    718  CA  TYR H 102       4.714  17.704  24.942  1.00  9.54           C  
ATOM    719  C   TYR H 102       3.326  18.283  25.075  1.00  9.05           C  
ATOM    720  O   TYR H 102       2.962  18.848  26.091  1.00 10.11           O  
ATOM    721  CB  TYR H 102       4.847  16.394  25.752  1.00  8.64           C  
ATOM    722  CG  TYR H 102       6.092  15.600  25.432  1.00  8.64           C  
ATOM    723  CD1 TYR H 102       7.334  15.990  25.926  1.00  8.64           C  
ATOM    724  CD2 TYR H 102       6.027  14.464  24.632  1.00  8.64           C  
ATOM    725  CE1 TYR H 102       8.483  15.266  25.631  1.00  8.64           C  
ATOM    726  CE2 TYR H 102       7.170  13.732  24.330  1.00  8.64           C  
ATOM    727  CZ  TYR H 102       8.388  14.120  24.862  1.00  8.64           C  
ATOM    728  OH  TYR H 102       9.510  13.362  24.623  1.00  8.64           O  
ATOM    729  N   TYR H 103       2.470  18.061  24.090  1.00 18.13           N  
ATOM    730  CA  TYR H 103       1.197  18.709  23.952  1.00 15.92           C  
ATOM    731  C   TYR H 103       0.174  17.615  23.710  1.00 18.02           C  
ATOM    732  O   TYR H 103       0.433  16.711  22.877  1.00 20.31           O  
ATOM    733  CB  TYR H 103       1.242  19.545  22.707  1.00 15.23           C  
ATOM    734  CG  TYR H 103       2.263  20.657  22.753  1.00 15.23           C  
ATOM    735  CD1 TYR H 103       1.973  21.868  23.374  1.00 15.23           C  
ATOM    736  CD2 TYR H 103       3.517  20.498  22.169  1.00 15.23           C  
ATOM    737  CE1 TYR H 103       2.908  22.896  23.415  1.00 15.23           C  
ATOM    738  CE2 TYR H 103       4.459  21.519  22.204  1.00 15.23           C  
ATOM    739  CZ  TYR H 103       4.159  22.702  22.858  1.00 15.23           C  
ATOM    740  OH  TYR H 103       5.112  23.690  22.955  1.00 15.23           O  
ATOM    741  N   CYS H 104      -0.960  17.678  24.343  1.00 19.89           N  
ATOM    742  CA  CYS H 104      -2.112  16.791  24.057  1.00 20.47           C  
ATOM    743  C   CYS H 104      -3.019  17.491  23.054  1.00 17.69           C  
ATOM    744  O   CYS H 104      -3.025  18.712  22.973  1.00 19.50           O  
ATOM    745  CB  CYS H 104      -2.897  16.400  25.305  1.00 28.18           C  
ATOM    746  SG  CYS H 104      -4.368  15.391  25.007  1.00 28.18           S  
ATOM    747  N   SER H 105      -3.699  16.709  22.159  1.00 16.01           N  
ATOM    748  CA  SER H 105      -4.628  17.234  21.171  1.00 15.70           C  
ATOM    749  C   SER H 105      -5.843  16.387  21.150  1.00 15.99           C  
ATOM    750  O   SER H 105      -5.731  15.174  21.257  1.00 16.62           O  
ATOM    751  CB  SER H 105      -4.013  17.248  19.775  1.00 14.20           C  
ATOM    752  OG  SER H 105      -4.885  17.866  18.846  1.00 14.20           O  
ATOM    753  N   LEU H 106      -6.985  17.023  21.086  1.00 14.37           N  
ATOM    754  CA  LEU H 106      -8.223  16.327  21.061  1.00 15.49           C  
ATOM    755  C   LEU H 106      -8.851  16.598  19.697  1.00 17.10           C  
ATOM    756  O   LEU H 106      -8.936  17.740  19.219  1.00 16.30           O  
ATOM    757  CB  LEU H 106      -9.128  16.790  22.261  1.00 14.91           C  
ATOM    758  CG  LEU H 106     -10.498  16.123  22.399  1.00 14.91           C  
ATOM    759  CD1 LEU H 106     -10.342  14.646  22.727  1.00 14.91           C  
ATOM    760  CD2 LEU H 106     -11.326  16.822  23.468  1.00 14.91           C  
ATOM    761  N   ASP H 107      -9.266  15.502  19.047  1.00 17.69           N  
ATOM    762  CA  ASP H 107      -9.816  15.492  17.659  1.00 20.72           C  
ATOM    763  C   ASP H 107      -8.989  16.266  16.666  1.00 21.94           C  
ATOM    764  O   ASP H 107      -9.586  16.940  15.820  1.00 24.21           O  
ATOM    765  CB  ASP H 107     -11.269  16.097  17.634  1.00 24.87           C  
ATOM    766  CG  ASP H 107     -11.957  15.939  16.289  1.00 24.87           C  
ATOM    767  OD1 ASP H 107     -11.330  15.410  15.345  1.00 24.87           O  
ATOM    768  OD2 ASP H 107     -13.132  16.349  16.171  1.00 24.87           O  
ATOM    769  N   ARG H 115      -7.667  16.220  16.817  1.00 25.00           N  
ATOM    770  CA  ARG H 115      -6.699  16.981  16.006  1.00 29.03           C  
ATOM    771  C   ARG H 115      -7.121  18.433  15.881  1.00 30.62           C  
ATOM    772  O   ARG H 115      -6.922  19.030  14.833  1.00 30.17           O  
ATOM    773  CB  ARG H 115      -6.672  16.403  14.575  1.00 32.82           C  
ATOM    774  CG  ARG H 115      -7.930  16.672  13.766  1.00 32.82           C  
ATOM    775  CD  ARG H 115      -7.832  16.070  12.372  1.00 32.82           C  
ATOM    776  NE  ARG H 115      -9.033  16.328  11.583  1.00 32.82           N  
ATOM    777  CZ  ARG H 115      -9.230  15.890  10.341  1.00 32.82           C  
ATOM    778  NH2 ARG H 115     -10.356  16.188   9.707  1.00 32.82           N  
ATOM    779  NH1 ARG H 115      -8.306  15.156   9.730  1.00 32.82           N  
ATOM    780  N   LEU H 116      -7.742  18.989  16.918  1.00 23.28           N  
ATOM    781  CA  LEU H 116      -8.275  20.332  16.783  1.00 21.79           C  
ATOM    782  C   LEU H 116      -8.062  21.147  17.999  1.00 20.16           C  
ATOM    783  O   LEU H 116      -7.666  22.270  17.893  1.00 22.15           O  
ATOM    784  CB  LEU H 116      -9.774  20.291  16.407  1.00 20.05           C  
ATOM    785  CG  LEU H 116     -10.138  19.670  15.057  1.00 20.05           C  
ATOM    786  CD1 LEU H 116     -11.649  19.576  14.902  1.00 20.05           C  
ATOM    787  CD2 LEU H 116      -9.534  20.478  13.918  1.00 20.05           C  
ATOM    788  N   TYR H 117      -8.361  20.621  19.176  1.00 19.59           N  
ATOM    789  CA  TYR H 117      -8.118  21.331  20.443  1.00 18.39           C  
ATOM    790  C   TYR H 117      -6.778  20.912  21.039  1.00 20.44           C  
ATOM    791  O   TYR H 117      -6.406  19.741  20.942  1.00 20.61           O  
ATOM    792  CB  TYR H 117      -9.215  21.040  21.464  1.00 19.74           C  
ATOM    793  CG  TYR H 117     -10.579  21.548  21.059  1.00 19.74           C  
ATOM    794  CD1 TYR H 117     -10.918  22.889  21.220  1.00 19.74           C  
ATOM    795  CD2 TYR H 117     -11.530  20.686  20.522  1.00 19.74           C  
ATOM    796  CE1 TYR H 117     -12.173  23.361  20.853  1.00 19.74           C  
ATOM    797  CE2 TYR H 117     -12.788  21.147  20.152  1.00 19.74           C  
ATOM    798  CZ  TYR H 117     -13.089  22.492  20.289  1.00 19.74           C  
ATOM    799  OH  TYR H 117     -14.308  22.967  19.861  1.00 19.74           O  
ATOM    800  N   TRP H 118      -6.043  21.854  21.567  1.00 20.46           N  
ATOM    801  CA  TRP H 118      -4.683  21.626  22.099  1.00 20.87           C  
ATOM    802  C   TRP H 118      -4.481  22.069  23.525  1.00 21.88           C  
ATOM    803  O   TRP H 118      -4.957  23.151  23.946  1.00 24.62           O  
ATOM    804  CB  TRP H 118      -3.727  22.434  21.261  1.00 20.50           C  
ATOM    805  CG  TRP H 118      -3.610  21.971  19.841  1.00 20.50           C  
ATOM    806  CD1 TRP H 118      -4.553  22.090  18.858  1.00 20.50           C  
ATOM    807  CD2 TRP H 118      -2.481  21.324  19.242  1.00 20.50           C  
ATOM    808  NE1 TRP H 118      -4.079  21.555  17.684  1.00 20.50           N  
ATOM    809  CE2 TRP H 118      -2.811  21.080  17.891  1.00 20.50           C  
ATOM    810  CZ2 TRP H 118      -1.926  20.459  17.006  1.00 20.50           C  
ATOM    811  CE3 TRP H 118      -1.222  20.931  19.715  1.00 20.50           C  
ATOM    812  CZ3 TRP H 118      -0.349  20.299  18.837  1.00 20.50           C  
ATOM    813  CH2 TRP H 118      -0.718  20.042  17.507  1.00 20.50           C  
ATOM    814  N   GLY H 119      -3.664  21.382  24.264  1.00 20.41           N  
ATOM    815  CA  GLY H 119      -3.262  21.834  25.598  1.00 21.81           C  
ATOM    816  C   GLY H 119      -2.132  22.827  25.461  1.00 19.84           C  
ATOM    817  O   GLY H 119      -1.524  22.909  24.422  1.00 22.26           O  
ATOM    818  N   GLN H 120      -1.814  23.417  26.704  1.00 10.50           N  
ATOM    819  CA  GLN H 120      -0.694  24.338  26.874  1.00 11.86           C  
ATOM    820  C   GLN H 120       0.653  23.616  27.027  1.00 11.21           C  
ATOM    821  O   GLN H 120       1.711  24.223  26.906  1.00 13.21           O  
ATOM    822  CB  GLN H 120      -0.932  25.228  28.099  1.00 13.24           C  
ATOM    823  CG  GLN H 120      -0.557  24.581  29.425  1.00 13.24           C  
ATOM    824  CD  GLN H 120      -1.626  23.635  29.941  1.00 13.24           C  
ATOM    825  OE1 GLN H 120      -2.567  23.288  29.222  1.00 13.24           O  
ATOM    826  NE2 GLN H 120      -1.490  23.210  31.193  1.00 13.24           N  
ATOM    827  N   GLY H 121       0.601  22.316  27.312  1.00 10.63           N  
ATOM    828  CA  GLY H 121       1.789  21.473  27.282  1.00 10.89           C  
ATOM    829  C   GLY H 121       2.437  21.206  28.634  1.00  9.85           C  
ATOM    830  O   GLY H 121       2.088  21.844  29.654  1.00 10.54           O  
ATOM    831  N   THR H 122       3.367  20.249  28.648  1.00  9.55           N  
ATOM    832  CA  THR H 122       4.170  19.969  29.829  1.00  9.46           C  
ATOM    833  C   THR H 122       5.581  19.659  29.331  1.00 10.57           C  
ATOM    834  O   THR H 122       5.788  19.092  28.249  1.00 10.84           O  
ATOM    835  CB  THR H 122       3.535  18.844  30.656  1.00  9.35           C  
ATOM    836  OG1 THR H 122       4.248  18.706  31.890  1.00  9.35           O  
ATOM    837  CG2 THR H 122       3.574  17.517  29.906  1.00  9.35           C  
ATOM    838  N   GLN H 123       6.581  20.075  30.111  1.00 10.22           N  
ATOM    839  CA  GLN H 123       7.980  20.041  29.675  1.00  9.71           C  
ATOM    840  C   GLN H 123       8.699  18.776  30.104  1.00  9.97           C  
ATOM    841  O   GLN H 123       8.613  18.384  31.271  1.00 10.42           O  
ATOM    842  CB  GLN H 123       8.697  21.277  30.223  1.00 11.06           C  
ATOM    843  CG  GLN H 123      10.178  21.347  29.876  1.00 11.06           C  
ATOM    844  CD  GLN H 123      10.425  21.626  28.405  1.00 11.06           C  
ATOM    845  OE1 GLN H 123       9.824  22.530  27.821  1.00 11.06           O  
ATOM    846  NE2 GLN H 123      11.314  20.849  27.794  1.00 11.06           N  
ATOM    847  N   VAL H 124       9.447  18.197  29.180  1.00 10.02           N  
ATOM    848  CA  VAL H 124      10.225  16.993  29.431  1.00 10.78           C  
ATOM    849  C   VAL H 124      11.667  17.243  29.046  1.00  9.52           C  
ATOM    850  O   VAL H 124      11.952  17.702  27.936  1.00 10.83           O  
ATOM    851  CB  VAL H 124       9.671  15.808  28.615  1.00 10.51           C  
ATOM    852  CG1 VAL H 124      10.568  14.584  28.759  1.00 10.51           C  
ATOM    853  CG2 VAL H 124       8.247  15.481  29.047  1.00 10.51           C  
ATOM    854  N   THR H 125      12.605  16.928  29.944  1.00 10.84           N  
ATOM    855  CA  THR H 125      14.040  17.022  29.647  1.00 11.60           C  
ATOM    856  C   THR H 125      14.690  15.733  30.089  1.00 11.65           C  
ATOM    857  O   THR H 125      14.440  15.246  31.191  1.00 13.28           O  
ATOM    858  CB  THR H 125      14.697  18.223  30.331  1.00 13.26           C  
ATOM    859  OG1 THR H 125      14.014  19.420  29.942  1.00 13.26           O  
ATOM    860  CG2 THR H 125      16.168  18.341  29.947  1.00 13.26           C  
ATOM    861  N   VAL H 126      15.496  15.165  29.208  1.00 11.12           N  
ATOM    862  CA  VAL H 126      16.196  13.918  29.483  1.00 12.49           C  
ATOM    863  C   VAL H 126      17.685  14.200  29.358  1.00 12.49           C  
ATOM    864  O   VAL H 126      18.144  14.642  28.307  1.00 14.83           O  
ATOM    865  CB  VAL H 126      15.824  12.822  28.468  1.00 12.56           C  
ATOM    866  CG1 VAL H 126      16.517  11.508  28.810  1.00 12.56           C  
ATOM    867  CG2 VAL H 126      14.313  12.632  28.416  1.00 12.56           C  
ATOM    868  N   SER H 127      18.456  13.907  30.394  1.00 13.22           N  
ATOM    869  CA  SER H 127      19.883  14.246  30.405  1.00 15.95           C  
ATOM    870  C   SER H 127      20.794  13.033  30.303  1.00 27.97           C  
ATOM    871  O   SER H 127      20.541  11.995  30.926  1.00 29.26           O  
ATOM    872  CB  SER H 127      20.211  15.012  31.682  1.00 29.07           C  
ATOM    873  OG  SER H 127      21.601  15.269  31.772  1.00 29.07           O  
ATOM    874  N   SER H 128      21.875  13.191  29.538  1.00 29.25           N  
ATOM    875  CA  SER H 128      22.948  12.197  29.477  1.00 34.28           C  
ATOM    876  C   SER H 128      23.516  11.918  30.863  1.00 34.49           C  
ATOM    877  O   SER H 128      23.963  10.806  31.150  1.00 44.60           O  
ATOM    878  CB  SER H 128      24.070  12.689  28.561  1.00 39.64           C  
ATOM    879  OG  SER H 128      24.573  13.936  29.005  1.00 39.64           O  
TER
END
